# Supplementary material for: Leveraging single-cell ATAC-seq and RNA-seq to identify disease-critical fetal and adult brain cell types
Source: Nat Commun. 2024 Jan 17;15:563. doi: 10.1038/s41467-024-44742-0 (PMC10794712; doi:10.1038/s41467-024-44742-0)
Supplement: Supplementary file 4 — Supplementary Data 1- 25 [file 41467_2024_44742_MOESM4_ESM.xlsx]

## Sheet: Supplementary Data 1
28 distinct brain traits	Trait Name	h2g	sd	Z	N	Intercept	Reference
UKB_460K.body_BMIz	BMI (UK Biobank)	0.2779	0.0067	41.4776	457824	1.1324	UKBiobank - 460K
UKB_460K.cov_EDU_YEARS	Years of Education (UK Biobank)	0.136	0.0038	35.7895	454813	1.114	UKBiobank - 460K
UKB_460K.cov_SMOKING_STATUS	Smoking Status	0.0999	0.0034	29.3824	457683	1.0597	UKBiobank - 460K
PASS_Intelligence_SavageJansen2018	Intelligence	0.1859	0.0064	29.0469	264193	1.0888	Savage et al. 2018 Nat Genet
UKB_460K.mental_NEUROTICISM	Neuroticism (UK Biobank)	0.1139	0.004	28.475	372066	1.0699	UKBiobank - 460K
UKB_460K.other_MORNINGPERSON	Morning Person (chronotype)	0.1061	0.0043	24.6744	410520	1.0525	UKBiobank - 460K
UKB_460K.repro_MENARCHE_AGE	Age at Menarche (UK Biobank)	0.253	0.0103	24.5631	242278	1.0607	UKBiobank - 460K
PASS_Worry_Nagel2018	Worry	0.0922	0.0038	24.2632	345850	1.0333	Nagel et al. 2018 Nat Genet
PASS_MDD_Howard2019	Major depressive disorder	0.0794	0.0033	24.0606	378761	1.0186	Howard et al. 2019 Nat Neuro
PASS_ReactionTime_Davies2018	Reaction Time	0.0812	0.0036	22.5556	300486	1.047	Davies et al. 2018 Nat Comm
UKB_460K.repro_AgeFirstBirth_Female	Age at first birth in women	0.1423	0.0071	20.0423	169434	1.0612	UKBiobank - 460K
PASS_Schizophrenia_Pardinas2018	Schizophrenia	0.4515	0.0226	19.9779	94437	1.1114	Pardinas et al. 2018 Nat Genet
PASS_SmokingInitiation_Liu2019	Smoking Initiation	0.0694	0.0035	19.8286	621617	0.9057	Liu et al. 2019 Nat Genet
PASS_SleepDuration_Dashti2019	Sleep Duration	0.0708	0.0036	19.6667	446118	1.0385	Dashti et al. 2019 Nat Comm
PASS_BIP_Stahl2019	Bipolar Disorder	0.3838	0.0205	18.722	46423	1.0331	Stahl et al. 2019 Nat Genet
PASS_GeneralRiskTolerance_KarlssonLinner2019	General Risk Tolerance	0.0514	0.0028	18.3571	466571	1.0214	Karlsson Linner et al. 2019 Nat Genet
PASS_Insomnia_Jansen2019	Insomnia	0.044	0.0025	17.6	383948	1.0291	Jansen et al. 2019 Nat Genet
PASS_DrinksPerWeek_Liu2019	Drinks per Week	0.0462	0.0032	14.4375	527299	0.9425	Liu et al. 2019 Nat Genet
PASS_MedicationUse_Wu2019	Medication Use	0.1572	0.0112	14.0357	78808	1.0188	Wu et al. 2019 Nat Comm
PASS_ADHD_Demontis2018	ADHD	0.2478	0.0213	11.6338	55374	1.03	Demontis et al. 2019 Nat Genet
PASS_SCZvsBD_Ruderfer2018	Schizophrenia vs Bipolar	0.2649	0.0279	9.4946	38855	1.0231	Ruderfer et al. 2018 Cell
PASS_CigarettesPerDay_Liu2019	Cigarattes per Day	0.058	0.0067	8.6567	257073	0.9952	Liu et al. 2019 Nat Genet
PASS_SmokingCessation_Liu2019	Smoking Cessation	0.0419	0.0049	8.551	304846	0.9594	Liu et al. 2019 Nat Genet
PASS_IschemicStroke_Malik2018	Ischemic Stroke	0.0167	0.002	8.35	440328	1.0186	Malik et al. 2018 Nat Genet
PASS_Anorexia	Anorexia	0.2358	0.0285	8.2737	32143	0.9264	Boraska et al., 2014 Mol Psych
PASS_Alzheimers_Jansen2019	Alzheimer's Disease	0.0141	0.0018	7.8333	433886	1.0044	Jansen et al. 2019 Nat Genet
PASS_AgeOfInitiation_Liu2019	Age of Drinking Initiation	0.0419	0.0059	7.1017	257835	0.9904	Liu et al. 2019 Nat Genet
PASS_Autism	Autism Spectrum Disorder	0.6216	0.1004	6.1912	10263	0.9577	PGC Cross-Disorder Group, 2013 Lancet
6 control traits	Trait Name	h2g	sd	Z	N	Intercept	Reference
PASS_Rheumatoid_Arthritis	Rheumatoid Arthritis	0.187	0.0249	7.51	37681	1.0256	Okada et al., 2014 Nature
UKB_460K.disease_T2D	Type 2 Diabetes (UK Biobank)	0.0482	0.003	16.0667	459324	1.036	UKBiobank - 460K
UKB_460K.pigment_SUNBURN	Sunburn Occasion	0.0731	0.0076	9.6184	344229	1.0875	UKBiobank - 460K
PASS_BreastCancer	Breast Cancer	0.0178	0.0026	6.8462	228951	1.0126	Michailidou et al. 2017 Nature
Coronary_Artery_Disease_Howson_2017	Coronary Artery Disease	0.1795	0.0242	7.41736	250736	1.2681	Howson et al. 2017 Nat Genet
Bone_Mineral_Density_Kemp_2017	Bone Mineral Density	0.3542	0.0242	14.6364	142487	1.0435	Kemp et al. 2017 Nat Genet

## Sheet: Supplementary Data 2
Genetic correlation (r) using S-LDSC	PASS_ADHD_Demontis2018	PASS_AgeOfInitiation_Liu2019	PASS_Alzheimers_Jansen2019	PASS_Anorexia	PASS_Autism	PASS_BIP_Stahl2019	PASS_CigarettesPerDay_Liu2019	PASS_DrinksPerWeek_Liu2019	PASS_GeneralRiskTolerance_KarlssonLinner2019	PASS_Insomnia_Jansen2019	PASS_Intelligence_SavageJansen2018	PASS_IschemicStroke_Malik2018	PASS_MDD_Howard2019	PASS_MedicationUse_Wu2019	PASS_ReactionTime_Davies2018	PASS_Schizophrenia_Pardinas2018	PASS_SCZvsBD_Ruderfer2018	PASS_SleepDuration_Dashti2019	PASS_SmokingCessation_Liu2019	PASS_SmokingInitiation_Liu2019	PASS_Worry_Nagel2018	UKB_460K.body_BMIz	UKB_460K.cov_EDU_YEARS	UKB_460K.cov_SMOKING_STATUS	UKB_460K.mental_NEUROTICISM	UKB_460K.other_MORNINGPERSON	UKB_460K.repro_AgeFirstBirth_Female	UKB_460K.repro_MENARCHE_AGE
PASS_ADHD_Demontis2018	1	0.64	0.09	-0.04	0.03	0.19	-0.48	-0.2	0.41	0.02	-0.37	0	0.44	0.51	-0.09	0.16	-0.02	-0.04	-0.35	-0.56	0.06	0.35	-0.48	0.52	0.25	-0.01	-0.66	0.02
PASS_AgeOfInitiation_Liu2019	0.64	1	0.22	-0.11	-0.1	0.07	-0.43	-0.16	0.27	-0.06	-0.39	-0.01	0.25	0.49	0.01	0.08	-0.01	0.08	-0.37	-0.75	-0.07	0.3	-0.64	0.71	0.12	0.02	-0.77	-0.14
PASS_Alzheimers_Jansen2019	0.09	0.22	1	-0.04	0.15	0.13	-0.16	-0.06	0.08	-0.01	-0.19	-0.02	0.16	0.06	0.08	0.07	-0.06	-0.04	-0.2	-0.17	0.08	0.13	-0.2	0.19	0.1	-0.04	-0.28	-0.04
PASS_Anorexia	-0.04	-0.11	-0.04	1	0.04	0.2	0.09	-0.12	-0.03	-0.07	0.02	0.02	0.15	-0.15	0.07	0.25	0.06	-0.03	0.05	0.07	0.26	-0.18	0.19	-0.05	0.16	-0.05	0.16	-0.05
PASS_Autism	0.03	-0.1	0.15	0.04	1	0.09	0.1	-0.01	-0.06	-0.09	0.2	0.03	0.07	-0.24	0.05	0.16	0.11	0.01	0.18	-0.01	0.02	-0.05	0.27	0.02	0.06	-0.06	0.2	-0.06
PASS_BIP_Stahl2019	0.19	0.07	0.13	0.2	0.09	1	-0.09	-0.15	0.29	-0.08	-0.03	0.02	0.35	0.04	0.15	0.7	-0.25	0.03	0.06	-0.14	0.2	-0.06	0.15	0.13	0.15	-0.08	0	0.02
PASS_CigarettesPerDay_Liu2019	-0.48	-0.43	-0.16	0.09	0.1	-0.09	1	0.08	-0.25	-0.04	0.12	0.04	-0.21	-0.41	0.09	-0.18	-0.07	-0.05	0.54	0.35	0.07	-0.37	0.25	-0.3	-0.12	0.02	0.44	0.06
PASS_DrinksPerWeek_Liu2019	-0.2	-0.16	-0.06	-0.12	-0.01	-0.15	0.08	1	-0.31	-0.02	-0.05	-0.05	-0.07	-0.03	0	-0.08	0.08	-0.01	0.08	0.41	0.02	0.02	-0.01	-0.44	-0.01	0.09	0.01	-0.1
PASS_GeneralRiskTolerance_KarlssonLinner2019	0.41	0.27	0.08	-0.03	-0.06	0.29	-0.25	-0.31	1	-0.02	-0.08	-0.18	0.17	0.21	-0.02	0.21	-0.04	0	-0.25	-0.33	-0.17	0.13	0.03	0.34	-0.01	-0.03	-0.26	0.07
PASS_Insomnia_Jansen2019	0.02	-0.06	-0.01	-0.07	-0.09	-0.08	-0.04	-0.02	-0.02	1	-0.03	0.03	-0.01	-0.02	-0.01	-0.04	0	-0.03	-0.01	0.02	0.01	0	-0.01	0.03	0.02	-0.03	0.02	0.05
PASS_Intelligence_SavageJansen2018	-0.37	-0.39	-0.19	0.02	0.2	-0.03	0.12	-0.05	-0.08	-0.03	1	0	-0.11	-0.32	-0.18	-0.22	-0.21	-0.01	0.29	0.17	-0.18	-0.16	0.75	-0.21	-0.17	-0.09	0.51	-0.04
PASS_IschemicStroke_Malik2018	0	-0.01	-0.02	0.02	0.03	0.02	0.04	-0.05	-0.18	0.03	0	1	0.01	0	0.01	0	0.02	0	-0.04	-0.01	0	-0.01	0.01	-0.02	0	0.01	0	0.02
PASS_MDD_Howard2019	0.44	0.25	0.16	0.15	0.07	0.35	-0.21	-0.07	0.17	-0.01	-0.11	0.01	1	0.47	0.03	0.31	0	0	-0.22	-0.32	0.6	0.13	-0.15	0.32	0.68	-0.07	-0.36	-0.05
PASS_MedicationUse_Wu2019	0.51	0.49	0.06	-0.15	-0.24	0.04	-0.41	-0.03	0.21	-0.02	-0.32	0	0.47	1	-0.08	-0.01	-0.08	-0.05	-0.54	-0.39	0.09	0.53	-0.47	0.41	0.27	0.04	-0.62	-0.09
PASS_ReactionTime_Davies2018	-0.09	0.01	0.08	0.07	0.05	0.15	0.09	0	-0.02	-0.01	-0.18	0.01	0.03	-0.08	1	0.24	0.2	0.04	-0.08	0.03	0.11	-0.02	-0.09	-0.03	0.06	0	0	-0.04
PASS_Schizophrenia_Pardinas2018	0.16	0.08	0.07	0.25	0.16	0.7	-0.18	-0.08	0.21	-0.04	-0.22	0	0.31	-0.01	0.24	1	0.54	0.06	-0.11	-0.14	0.27	-0.12	0.01	0.17	0.22	-0.13	-0.07	0.05
PASS_SCZvsBD_Ruderfer2018	-0.02	-0.01	-0.06	0.06	0.11	-0.25	-0.07	0.08	-0.04	0	-0.21	0.02	0	-0.08	0.2	0.54	1	0.04	-0.18	-0.02	0.13	-0.11	-0.07	0.04	0.1	-0.07	-0.04	-0.01
PASS_SleepDuration_Dashti2019	-0.04	0.08	-0.04	-0.03	0.01	0.03	-0.05	-0.01	0	-0.03	-0.01	0	0	-0.05	0.04	0.06	0.04	1	-0.07	-0.11	0	-0.02	0.03	-0.02	-0.01	-0.01	0.04	0.03
PASS_SmokingCessation_Liu2019	-0.35	-0.37	-0.2	0.05	0.18	0.06	0.54	0.08	-0.25	-0.01	0.29	-0.04	-0.22	-0.54	-0.08	-0.11	-0.18	-0.07	1	0.41	0.07	-0.29	0.5	-0.54	-0.14	0.14	0.49	-0.01
PASS_SmokingInitiation_Liu2019	-0.56	-0.75	-0.17	0.07	-0.01	-0.14	0.35	0.41	-0.33	0.02	0.17	-0.01	-0.32	-0.39	0.03	-0.14	-0.02	-0.11	0.41	1	0.07	-0.26	0.34	-0.99	-0.13	0.1	0.5	-0.03
PASS_Worry_Nagel2018	0.06	-0.07	0.08	0.26	0.02	0.2	0.07	0.02	-0.17	0.01	-0.18	0	0.6	0.09	0.11	0.27	0.13	0	0.07	0.07	1	-0.21	-0.12	-0.06	0.88	0.04	-0.03	0.06
UKB_460K.body_BMIz	0.35	0.3	0.13	-0.18	-0.05	-0.06	-0.37	0.02	0.13	0	-0.16	-0.01	0.13	0.53	-0.02	-0.12	-0.11	-0.02	-0.29	-0.26	-0.21	1	-0.27	0.25	0.01	0.02	-0.38	-0.31
UKB_460K.cov_EDU_YEARS	-0.48	-0.64	-0.2	0.19	0.27	0.15	0.25	-0.01	0.03	-0.01	0.75	0.01	-0.15	-0.47	-0.09	0.01	-0.07	0.03	0.5	0.34	-0.12	-0.27	1	-0.36	-0.19	-0.09	0.74	-0.04
UKB_460K.cov_SMOKING_STATUS	0.52	0.71	0.19	-0.05	0.02	0.13	-0.3	-0.44	0.34	0.03	-0.21	-0.02	0.32	0.41	-0.03	0.17	0.04	-0.02	-0.54	-0.99	-0.06	0.25	-0.36	1	0.16	-0.14	-0.5	0.02
UKB_460K.mental_NEUROTICISM	0.25	0.12	0.1	0.16	0.06	0.15	-0.12	-0.01	-0.01	0.02	-0.17	0	0.68	0.27	0.06	0.22	0.1	-0.01	-0.14	-0.13	0.88	0.01	-0.19	0.16	1	-0.02	-0.22	0
UKB_460K.other_MORNINGPERSON	-0.01	0.02	-0.04	-0.05	-0.06	-0.08	0.02	0.09	-0.03	-0.03	-0.09	0.01	-0.07	0.04	0	-0.13	-0.07	-0.01	0.14	0.1	0.04	0.02	-0.09	-0.14	-0.02	1	-0.06	-0.03
UKB_460K.repro_AgeFirstBirth_Female	-0.66	-0.77	-0.28	0.16	0.2	0	0.44	0.01	-0.26	0.02	0.51	0	-0.36	-0.62	0	-0.07	-0.04	0.04	0.49	0.5	-0.03	-0.38	0.74	-0.5	-0.22	-0.06	1	0.1
UKB_460K.repro_MENARCHE_AGE	0.02	-0.14	-0.04	-0.05	-0.06	0.02	0.06	-0.1	0.07	0.05	-0.04	0.02	-0.05	-0.09	-0.04	0.05	-0.01	0.03	-0.01	-0.03	0.06	-0.31	-0.04	0.02	0	-0.03	0.1	1

## Sheet: Supplementary Data 3
Annotation	Name	Type	% SNPs (1000G EUR)	Additional Description	Reference
base	Base (all SNPs in the refernece panel)	Binary	1		Finucane et al. 2015
Coding_UCSC	Coding	Binary	0.0143	Based on RefSeq gene model; include some UTRs	UCSC
Coding_UCSC.flanking.500	Coding - flanking	Binary	0.0494		UCSC
Conserved_LindbladToh	Conserved (LindbladToh)	Binary	0.0247		Lindblad-Toh et al. 2011
Conserved_LindbladToh.flanking.500	Conserved (LindbladToh) - flanking	Binary	0.3055		Lindblad-Toh et al. 2011
CTCF_Hoffman	CTCF binding	Binary	0.0238		Hoffman et al. 2013
CTCF_Hoffman.flanking.500	CTCF binding - flanking	Binary	0.047		Hoffman et al. 2013
DGF_ENCODE	Digital genomic footprint	Binary	0.1354		ENCODE Project Consortium 2012
DGF_ENCODE.flanking.500	Digital genomic footprint - flanking	Binary	0.4029		ENCODE Project Consortium 2012
DHS_peaks_Trynka	DHS peaks	Binary	0.11		Trynka et al. 2013
DHS_Trynka	DHS	Binary	0.1657		Trynka et al. 2013
DHS_Trynka.flanking.500	DHS - flanking	Binary	0.3301		Trynka et al. 2013
Enhancer_Andersson	FANTOM5 Enhancer	Binary	0.0043		Andersson et al. 2014
Enhancer_Andersson.flanking.500	FANTOM5 Enhancer - flanking	Binary	0.0147		Andersson et al. 2014
Enhancer_Hoffman	Enhancer (Hoffman)	Binary	0.0419	Union of chromHMM and Segway annotations over six cell lines	Hoffman et al. 2013
Enhancer_Hoffman.flanking.500	Enhancer (Hoffman) - flanking	Binary	0.0479		Hoffman et al. 2013
FetalDHS_Trynka	Fetal DHS	Binary	0.0837		Trynka et al. 2013
FetalDHS_Trynka.flanking.500	Fetal DHS - flanking	Binary	0.1995		Trynka et al. 2013
H3K27ac_Hnisz	H3K27ac (Hnisz)	Binary	0.389		Hnisz et al. 2013
H3K27ac_Hnisz.flanking.500	H3K27ac (Hnisz) - flanking	Binary	0.0314		Hnisz et al. 2013
H3K27ac_PGC2	H3K27ac (PGC2)	Binary	0.2685		Ripke et al. 2014
H3K27ac_PGC2.flanking.500	H3K27ac (PGC2) - flanking	Binary	0.0666		Ripke et al. 2014
H3K4me1_peaks_Trynka	H3K4me1 peaks	Binary	0.1689		Trynka et al. 2013
H3K4me1_Trynka	H3K4me1	Binary	0.4235		Trynka et al. 2013
H3K4me1_Trynka.flanking.500	H3K4me1 - flanking	Binary	0.1822		Trynka et al. 2013
H3K4me3_peaks_Trynka	H3K4me3 peaks	Binary	0.0414		Trynka et al. 2013
H3K4me3_Trynka	H3K4me3	Binary	0.1329		Trynka et al. 2013
H3K4me3_Trynka.flanking.500	H3K4me3 - flanking	Binary	0.1222		Trynka et al. 2013
H3K9ac_peaks_Trynka	H3K9ac peaks	Binary	0.0382		Trynka et al. 2013
H3K9ac_Trynka	H3K9ac	Binary	0.1253		Trynka et al. 2013
H3K9ac_Trynka.flanking.500	H3K9ac - flanking	Binary	0.1045		Trynka et al. 2013
Intron_UCSC	Intron	Binary	0.3875	Based on RefSeq gene model	UCSC
Intron_UCSC.flanking.500	Intron - flanking	Binary	0.0093		UCSC
PromoterFlanking_Hoffman	Promoter-flanking	Binary	0.0083	Union of chromHMM and Segway annotations over six cell lines	Hoffman et al. 2013
PromoterFlanking_Hoffman.flanking.500	Promoter-flanking - flanking	Binary	0.0249		Hoffman et al. 2013
Promoter_UCSC	Promoter	Binary	0.0463	Based on RefSeq gene model	UCSC
Promoter_UCSC.flanking.500	Promoter - flanking	Binary	0.0106		UCSC
Repressed_Hoffman	Repressed	Binary	0.46	Intersection of chromHMM and Segway annotations over six cell lines	Hoffman et al. 2013
Repressed_Hoffman.flanking.500	Repressed - flanking	Binary	0.2584		Hoffman et al. 2013
SuperEnhancer_Hnisz	Super enhancer	Binary	0.1672		Hnisz et al. 2013
SuperEnhancer_Hnisz.flanking.500	Super enhancer - flanking	Binary	0.0032		Hnisz et al. 2013
TFBS_ENCODE	Transcription factor binding site	Binary	0.131		ENCODE Project Consortium 2012
TFBS_ENCODE.flanking.500	Transcription factor binding site - flanking	Binary	0.2101		ENCODE Project Consortium 2012
Transcr_Hoffman	Transcribed	Binary	0.3452	Union of chromHMM and Segway annotations over six cell lines	Hoffman et al. 2013
Transcr_Hoffman.flanking.500	Transcribed - flanking	Binary	0.4167		Hoffman et al. 2013
TSS_Hoffman	Transcription start site	Binary	0.0178	Union of chromHMM and Segway annotations over six cell lines	Hoffman et al. 2013
TSS_Hoffman.flanking.500	Transcription start site - flanking	Binary	0.0165		Hoffman et al. 2013
UTR_3_UCSC	3' UTR	Binary	0.0112	Based on RefSeq gene model	UCSC
UTR_3_UCSC.flanking.500	3' UTR - flanking	Binary	0.0153		UCSC
UTR_5_UCSC	5' UTR	Binary	0.0055	Based on RefSeq gene model	UCSC
UTR_5_UCSC.flanking.500	5' UTR - flanking	Binary	0.0214		UCSC
WeakEnhancer_Hoffman	Weak enhancer	Binary	0.0209	Union of chromHMM and Segway annotations over six cell lines	Hoffman et al. 2013
WeakEnhancer_Hoffman.flanking.500	Weak enhancer - flanking	Binary	0.0678		Hoffman et al. 2013

## Sheet: Supplementary Data 4
Cell types analyzed; below names follow the convention of annotation names; inside the parentheses, we included the short description
Cao et al. scRNA-seq	Domcke et al. scATAC-seq	Velmeshev et al. scRNA-seq	Corces et al. scATACA-seq	Boix et al. bulk chromatin (fetal epigenomes)	Boix et al. bulk chromatin (adult epigenomes)
Cerebellum.Astrocytes_Ltype	domcke_Astrocyte_lineage	IN.PV_Lcluster (pervalbumin interneurons)	corces_neuroncell_Parvalbumin_Interneurons	BRN.EMB.BRN (Brain (fetal))	BRN.AG (Angular gyrus)
Cerebellum.Granule.neurons_Ltype	domcke_Excitatory_neuron_lineage	AST.FB_Lcluster (fibrous astrocytes)	corces_neuroncell_ExcitatoryNeurons (VGLUT2 excitatory neurons)	BRN.EMB.GERM.MTX (Germinal matrix (fetal))	BRN.AMM (Ammon's horn)
Cerebellum.Inhibitory.interneurons_Ltype	domcke_Ganglion_cell	IN.VIP_Lcluster (VIP interneurons)	corces_neuroncell_DopaminergicNeurons	EYE.EMB.EYE (Eye (fetal))	BRN.CAUD.NUC (Caudate nucleus)
Cerebellum.Microglia_Ltype	domcke_Granule_neuron	Microglia_Lcluster	corces_neuroncell_BDNFneg_ExcitatoryNeurons (neg/pos indicates the varying expression levels)	EYE.EMB.RETINA (Eye retina (fetal))	BRN.CBR.CTX (Cerebellar cortex)
Cerebellum.Oligodendrocytes_Ltype	domcke_Inhibitory_neuron_lineage	L5.6.CC_Lcluster (layer 5/6 cortico-cortical projection neurons)	corces_neuroncell_BDNFpos_ExcitatoryNeurons	NSPH.NEUROSPHERE (Neurosphere (fetal))	BRN.CING.GYR (Cingulate gyrus)
Cerebellum.Purkinje.neurons_Ltype	domcke_Limbic_system_neuron	L2.3_Lcluster (layer 2/3 excitatory neurons)	corces_neuroncell_VIPIP_Interneurons		BRN.CRBLLM (Cerebellum)
Cerebellum.SLC24A4_PEX5L.positive.cells_Ltype	domcke_Photoreceptor_cell_lineage	OPC_Lcluster	corces_neuroncell_Striatopallidal_MediumSpinyNeurons		BRN.FTL.CTX (Frontal cortex)
Cerebellum.Unipolar.brush.cells_Ltype	domcke_Purkinje_neuron	Neu.mat_Lcluster (maturing neurons)	corces_neuroncell_LAMP5_Interneurons		BRN.GLOB.PD (Globus pallidus)
Cerebellum.Vascular.endothelial.cells_Ltype	domcke_Retina_pigment_cell	L4_Lcluster (layer 4 excitatory neurons)	corces_neuroncell_Somatostatin_Interneurons		BRN.HPC (Hippocampus)
Cerebrum.Astrocytes_Ltype	domcke_Retinal_progenitor_and_Muller_glia_lineage	L5.6_Lcluster (layer 5/6 corticofugal projection neurons)	corces_neuroncell_Striatonigral_MediumSpinyNeurons		BRN.INF.PAR.CTX (Inferior parietal cortex)
Cerebrum.Excitatory.neurons_Ltype	domcke_Skeletal_muscle_cell	Oligodendrocytes_Lcluster	corces_neuroncell_Striatal_Interneurons		BRN.MED.OBL (Medulla oblongata)
Cerebrum.Inhibitory.neurons_Ltype	domcke_Smooth_muscle_cell	Endothelial_Lcluster	corces_microglia		BRN.MID.FTL (Middle frontal area)
Cerebrum.Limbic.system.neurons_Ltype	domcke_Stromal_cell_lineage	IN.SST_Lcluster (somatostatin interneurons)	corces_inhibitoryneurons		BRN.MID.FTL.GYR (Middle frontal gyrus)
Cerebrum.Megakaryocytes_Ltype	domcke_Cranial_nerve_from_cerebrum	AST.PP_Lcluster (protoplasmic astrocytes)	corces_nigralneurons		BRN.MIDBRN (Midbrain)
Cerebrum.Microglia_Ltype		Neu.NRGN.I_Lcluster (NRGN-expressing neurons)	corces_excitatoryneurons		BRN.OCC.LB (Occipital lobe)
Cerebrum.Oligodendrocytes_Ltype		Neu.NRGN.II_Lcluster (NRGN-expressing neurons)	corces_opcs		BRN.PONS (Pons)
Cerebrum.SKOR2_NPSR1.positive.cells_Ltype		IN.SV2C_Lcluster (SV2C interneurons)	corces_astrocytes		BRN.PTMN (Putamen)
Cerebrum.Vascular.endothelial.cells_Ltype			corces_oligodendrocytes		BRN.SUB.NG (Substantia nigra)
Eye.Amacrine.cells_Ltype					BRN.SUP.TMP.GYR (Superior temporal gyrus)
Eye.Astrocytes_Ltype					BRN.TMP.LB (Temporal lobe)
Eye.Bipolar.cells_Ltype					NSPH.OLF.NEUROSPHERE (Olfactory neurosphere)
Eye.Corneal.and.conjunctival.epithelial.cells_Ltype
Eye.Ganglion.cells_Ltype
Eye.Horizontal.cells_Ltype
Eye.Lens.fibre.cells_Ltype
Eye.Microglia_Ltype
Eye.PDE11A_FAM19A2.positive.cells_Ltype
Eye.Photoreceptor.cells_Ltype
Eye.Retinal.pigment.cells_Ltype
Eye.Retinal.progenitors.and.Muller.glia_Ltype
Eye.Skeletal.muscle.cells_Ltype
Eye.Smooth.muscle.cells_Ltype
Eye.Stromal.cells_Ltype
Eye.Vascular.endothelial.cells_Ltype

## Sheet: Supplementary Data 5
Trait	Cell type	Prop. SNPs	Prop.h2	Prop.h2 SE	Enrichment	Enrichment SE	Enrichment p	Tau	Tau SE	Tau*	Tau* SE	Tau* p	Tau* q	FDR<5%	Bonferroni	FDR cutoff-p
Cigarattes per day	Photoreceptor cells	0.00260889	0.0751201	0.01798	28.7939	6.89182	0.000151759	3e-07	7.74e-08	1.42576	0.367919	0.000106542	0.00064253	1	1	0.0216259
Age of drinking initiation	Cranial nerves (cerebrum)	0.00206336	0.0617278	0.0208622	29.9162	10.1108	0.00393476	2.05e-07	7.36e-08	1.29388	0.464975	0.00539119	0.0155393	1	0	0.0216259
ADHD	Inhibitory neurons	0.00198384	0.0609148	0.0173829	30.7055	8.76225	0.000743605	9.43e-07	2.88e-07	1.2902	0.39356	0.00104442	0.00393665	1	1	0.0216259
Intelligence	Excitatory neurons	0.00270484	0.0682088	0.00910437	25.2173	3.36595	3.2e-11	6.84e-07	1.01e-07	1.27066	0.187197	1.14e-11	2.2344e-09	1	1	0.0216259
ADHD	Excitatory neurons	0.00270484	0.0682352	0.0189599	25.227	7.00963	0.000547925	7.9e-07	2.34e-07	1.26368	0.374002	0.000728003	0.00291201	1	1	0.0216259
Smoking cessation	Ganglion cells	0.0033002	0.0758403	0.0243966	22.9805	7.39247	0.003397	1.21e-07	4.29e-08	1.22281	0.43252	0.00469615	0.013738	1	0	0.0216259
Sleep duration	Limbic system neurons	0.00236313	0.0582401	0.012563	24.6453	5.31626	1.39e-05	2.36e-07	5.36e-08	1.15789	0.262881	1.06e-05	0.00010486	1	1	0.0216259
Sleep duration	Cranial nerves (cerebrum)	0.00206336	0.0532977	0.0103509	25.8305	5.01654	1.49e-06	2.49e-07	5.08e-08	1.14267	0.233313	9.7e-07	2.058e-05	1	1	0.0216259
Intelligence	Limbic system neurons	0.00236313	0.0577607	0.00763213	24.4425	3.22967	1.39e-11	6.49e-07	9.56e-08	1.12462	0.165545	1.09e-11	2.2344e-09	1	1	0.0216259
Cigarattes per day	Limbic system neurons	0.00236313	0.0579374	0.0199106	24.5172	8.42553	0.00613804	2.39e-07	9.09e-08	1.10386	0.419559	0.00851354	0.0216708	1	0	0.0216259
Years of education	Excitatory neurons	0.00270484	0.0596908	0.00847239	22.0681	3.1323	4.4e-10	4.22e-07	6.8e-08	1.09466	0.176651	5.76e-10	5.6448e-08	1	1	0.0216259
Age of drinking initiation	Purkinje neurons	0.00238007	0.0562616	0.0171226	23.6386	7.19415	0.00167807	1.61e-07	5.32e-08	1.07903	0.356397	0.00246497	0.00811989	1	1	0.0216259
Ischemic stroke	Smooth muscle	0.00312859	0.0717795	0.0297034	22.9431	9.49418	0.0164576	3.9e-08	1.89e-08	1.06878	0.517536	0.0389106	0.0780235	0	0	0.0216259
ADHD	Astrocytes	0.00269646	0.0596658	0.0165747	22.1275	6.14685	0.000520277	6.62e-07	2.01e-07	1.05056	0.318384	0.000968048	0.00372034	1	1	0.0216259
Sleep duration	Excitatory neurons	0.00270484	0.0552819	0.0124445	20.4381	4.60081	4.68e-05	1.98e-07	4.69e-08	1.04266	0.247661	2.55e-05	0.000204	1	1	0.0216259
Sleep duration	Inhibitory neurons	0.00198384	0.0462447	0.00883773	23.3107	4.45485	1.46e-06	2.21e-07	4.52e-08	0.997776	0.204422	1.06e-06	2.058e-05	1	1	0.0216259
Smoking initiation	Cranial nerves (cerebrum)	0.00206336	0.048683	0.00925855	23.5941	4.48713	2.05e-06	2.45e-07	5.24e-08	0.984584	0.21034	2.86e-06	3.86593e-05	1	1	0.0216259
SCZ	Inhibitory neurons	0.00198384	0.0448511	0.00921324	22.6082	4.64414	6.46e-06	1.46e-06	3.23e-07	0.979898	0.216713	6.14e-06	7.07906e-05	1	1	0.0216259
Age of drinking initiation	Ganglion cells	0.0033002	0.0620855	0.0225773	18.8127	6.84119	0.0118324	1.24e-07	5.13e-08	0.970525	0.402043	0.0157792	0.035962	1	0	0.0216259
Cigarattes per day	Ganglion cells	0.0033002	0.0613549	0.0221323	18.5913	6.70635	0.0103732	1.81e-07	7.41e-08	0.96682	0.395968	0.0146198	0.0338218	1	0	0.0216259
Smoking cessation	Photoreceptor cells	0.00260889	0.0511629	0.0240976	19.611	9.23671	0.0449922	1.07e-07	5.31e-08	0.965485	0.480269	0.0443994	0.0865898	0	0	0.0216259
Age of drinking initiation	Retinal progenitor and muller glia	0.00308799	0.0606162	0.0230483	19.6297	7.46385	0.0141773	1.25e-07	5.52e-08	0.956506	0.422691	0.0236422	0.0517751	0	0	0.0216259
MDD	Cranial nerves (cerebrum)	0.00206336	0.0444053	0.00847931	21.5209	4.10947	1.5e-06	2.37e-07	4.86e-08	0.944612	0.193734	1.08e-06	2.058e-05	1	1	0.0216259
Years of education	Cranial nerves (cerebrum)	0.00206336	0.0454589	0.00641922	22.0315	3.11106	1.95e-10	4.13e-07	6.49e-08	0.936734	0.147216	1.98e-10	2.5872e-08	1	1	0.0216259
Smoking status	Retinal progenitor and muller glia	0.00308799	0.0589151	0.00851777	19.0788	2.75835	7.24e-10	2.46e-07	4.2e-08	0.935958	0.159685	4.59e-09	2.3373e-07	1	1	0.0216259
Anorexia	Astrocytes	0.00269646	0.0529207	0.0253533	19.626	9.40244	0.0448068	5.56e-07	2.98e-07	0.933699	0.500489	0.0621013	0.112831	0	0	0.0216259
General risk tolerance	Cranial nerves (cerebrum)	0.00206336	0.0445419	0.00979508	21.5871	4.74716	1.87e-05	1.51e-07	3.65e-08	0.917814	0.221574	3.44e-05	0.000259323	1	1	0.0216259
Age of drinking initiation	Excitatory neurons	0.00270484	0.0493572	0.0237833	18.2477	8.79285	0.0501415	1.26e-07	6.48e-08	0.916269	0.470305	0.0513858	0.0977827	0	0	0.0216259
Smoking initiation	Ganglion cells	0.0033002	0.0576752	0.0100272	17.4763	3.03837	2.24e-07	1.84e-07	3.57e-08	0.914553	0.177268	2.48e-07	6.86e-06	1	1	0.0216259
Neuroticism	Granule neurons	0.0026	0.050318	0.00805381	19.3531	3.09762	1.05e-08	2.95e-07	5.14e-08	0.909178	0.158499	9.68e-09	4.21618e-07	1	1	0.0216259
Drinks per week	Retinal progenitor and muller glia	0.00308799	0.0555876	0.0161863	18.0012	5.2417	0.00144364	1.28e-07	4.15e-08	0.906432	0.294109	0.00205645	0.0070713	1	1	0.0216259
Worry	Inhibitory neurons	0.00198384	0.0429135	0.0082205	21.6315	4.14373	1.79e-06	2.65e-07	5.76e-08	0.886636	0.192685	4.19e-06	5.13275e-05	1	1	0.0216259
Neuroticism	Limbic system neurons	0.00236313	0.0468078	0.00972846	19.8075	4.11677	1.08e-05	2.99e-07	7.09e-08	0.882847	0.209126	2.43e-05	0.000201717	1	1	0.0216259
Years of education	Limbic system neurons	0.00236313	0.0466192	0.00713785	19.7277	3.02051	7.81e-09	3.64e-07	6.45e-08	0.880679	0.15615	1.7e-08	6.664e-07	1	1	0.0216259
Age at first birth	Cranial nerves (cerebrum)	0.00206336	0.0439608	0.00946987	21.3055	4.58954	1.92e-05	3.99e-07	9.86e-08	0.879241	0.217386	5.24e-05	0.000354152	1	1	0.0216259
Smoking initiation	Retinal progenitor and muller glia	0.00308799	0.054886	0.0125429	17.774	4.06183	8.09e-05	1.8e-07	4.82e-08	0.875543	0.234102	0.000184019	0.00101599	1	1	0.0216259
Bipolar disorder	Photoreceptor cells	0.00260889	0.0451565	0.0111065	17.3087	4.2572	0.000191496	9.76e-07	2.5e-07	0.871099	0.223573	9.77e-05	0.000598413	1	1	0.0216259
Cigarattes per day	Excitatory neurons	0.00270484	0.0481842	0.0173521	17.814	6.4152	0.00807721	1.75e-07	6.81e-08	0.870012	0.337798	0.0100085	0.024675	1	0	0.0216259
Sleep duration	Granule neurons	0.0026	0.0466877	0.0093847	17.9568	3.6095	3.65e-06	1.69e-07	3.57e-08	0.867542	0.183416	2.25e-06	3.26667e-05	1	1	0.0216259
Intelligence	Cranial nerves (cerebrum)	0.00206336	0.0417807	0.00632313	20.2489	3.06448	2.57e-09	5.3e-07	8.96e-08	0.860695	0.145601	3.39e-09	2.2148e-07	1	1	0.0216259
Cigarattes per day	Astrocytes	0.00269646	0.0509521	0.0154718	18.8959	5.73782	0.00205552	1.74e-07	6.27e-08	0.85981	0.309426	0.00545725	0.0156149	1	0	0.0216259
SCZ vs bipolar	Excitatory neurons	0.00270484	0.0450255	0.0213886	16.6462	7.90753	0.0447963	6.05e-07	2.96e-07	0.855638	0.418859	0.041074	0.0807999	0	0	0.0216259
MDD	Inhibitory neurons	0.00198384	0.0401072	0.00927629	20.2169	4.67592	8.62e-05	2.19e-07	5.66e-08	0.855458	0.221415	0.000111734	0.000663632	1	1	0.0216259
Worry	Limbic system neurons	0.00236313	0.0454443	0.00949449	19.2305	4.01776	1.18e-05	2.35e-07	5.55e-08	0.854425	0.201982	2.33e-05	0.000198557	1	1	0.0216259
Drinks per week	Photoreceptor cells	0.00260889	0.046085	0.0144482	17.6646	5.53805	0.00291846	1.32e-07	4.36e-08	0.85429	0.282055	0.00245524	0.00811989	1	1	0.0216259
Neuroticism	Photoreceptor cells	0.00260889	0.0455198	0.0074106	17.448	2.84052	1.88e-08	2.77e-07	4.74e-08	0.84504	0.144327	4.77e-09	2.3373e-07	1	1	0.0216259
Worry	Cranial nerves (cerebrum)	0.00206336	0.0415059	0.00825751	20.1157	4.00198	4.84e-06	2.48e-07	5.63e-08	0.843733	0.191691	1.07e-05	0.00010486	1	1	0.0216259
MDD	Purkinje neurons	0.00238007	0.0423272	0.00823412	17.784	3.45961	5.61e-06	1.99e-07	4.19e-08	0.840541	0.177067	2.06e-06	3.10585e-05	1	1	0.0216259
ADHD	Purkinje neurons	0.00238007	0.0432279	0.0146096	18.1624	6.13831	0.00510272	5.64e-07	2.04e-07	0.834123	0.302208	0.00577838	0.016218	1	0	0.0216259
SCZ	Limbic system neurons	0.00236313	0.0417236	0.00788601	17.6561	3.3371	1.66e-06	1.13e-06	2.32e-07	0.823702	0.169308	1.14e-06	2.058e-05	1	1	0.0216259
Smoking initiation	Limbic system neurons	0.00236313	0.0455761	0.0107088	19.2863	4.5316	7.29e-05	1.92e-07	5.24e-08	0.822478	0.224718	0.000252175	0.00137295	1	1	0.0216259
Insomnia	Photoreceptor cells	0.00260889	0.0436877	0.0116927	16.7457	4.48188	0.000575634	1.06e-07	3.02e-08	0.811805	0.231666	0.000457967	0.00201711	1	1	0.0216259
Worry	Ganglion cells	0.0033002	0.0513584	0.00894444	15.5622	2.71028	1.46e-07	1.92e-07	3.74e-08	0.810392	0.15743	2.64e-07	6.86e-06	1	1	0.0216259
SCZ	Excitatory neurons	0.00270484	0.0426189	0.00937515	15.7565	3.46606	3.55e-05	1.03e-06	2.47e-07	0.809508	0.193107	2.76e-05	0.000215216	1	1	0.0216259
Chronotype	Cranial nerves (cerebrum)	0.00206336	0.0385469	0.00737746	18.6817	3.57547	1.32e-06	2.64e-07	5.51e-08	0.799345	0.166795	1.65e-06	2.5872e-05	1	1	0.0216259
Neuroticism	Cranial nerves (cerebrum)	0.00206336	0.0393998	0.00803609	19.095	3.89467	1.1e-05	2.89e-07	6.8e-08	0.797607	0.187906	2.19e-05	0.000195109	1	1	0.0216259
Neuroticism	Excitatory neurons	0.00270484	0.0446398	0.00794284	16.5037	2.93652	5e-07	2.5e-07	5.16e-08	0.790757	0.163184	1.26e-06	2.058e-05	1	1	0.0216259
Sleep duration	Purkinje neurons	0.00238007	0.0399622	0.0107745	16.7903	4.52697	0.000706638	1.61e-07	4.69e-08	0.788123	0.229174	0.000583908	0.0024612	1	1	0.0216259
Neuroticism	Ganglion cells	0.0033002	0.0496279	0.00806137	15.0379	2.44269	5.29e-08	2.29e-07	4.27e-08	0.780936	0.145857	8.6e-08	2.59323e-06	1	1	0.0216259
Smoking cessation	Cranial nerves (cerebrum)	0.00206336	0.0388254	0.0221137	18.8166	10.7173	0.0955364	9.51e-08	5.95e-08	0.780479	0.487911	0.10968	0.181411	0	0	0.0216259
Years of education	Inhibitory neurons	0.00198384	0.0378639	0.00609035	19.0861	3.06998	1.93e-08	3.48e-07	6.43e-08	0.774422	0.143264	6.46e-08	2.11027e-06	1	1	0.0216259
Insomnia	Cranial nerves (cerebrum)	0.00206336	0.0370713	0.0106378	17.9665	5.15558	0.00133056	1.11e-07	3.51e-08	0.770256	0.243223	0.0015409	0.0054912	1	1	0.0216259
Cigarattes per day	Cranial nerves (cerebrum)	0.00206336	0.0387425	0.0215352	18.7764	10.437	0.0982438	1.77e-07	1.15e-07	0.76819	0.496418	0.121751	0.19886	0	0	0.0216259
Smoking initiation	Photoreceptor cells	0.00260889	0.0413903	0.0137946	15.8651	5.28755	0.00638249	1.73e-07	6.35e-08	0.767264	0.281827	0.00647972	0.0179491	1	0	0.0216259
Smoking cessation	Retina pigment cells	0.00303196	0.048266	0.0260283	15.9191	8.58463	0.0815203	7.89e-08	4.93e-08	0.766341	0.47856	0.1093	0.181411	0	0	0.0216259
Neuroticism	Inhibitory neurons	0.00198384	0.0375157	0.00835862	18.9106	4.21335	4.87e-05	2.81e-07	7.3e-08	0.763023	0.19814	0.000117675	0.000688487	1	1	0.0216259
Cigarattes per day	Retinal progenitor and muller glia	0.00308799	0.0495495	0.0250238	16.0459	8.10359	0.0734283	1.45e-07	9.01e-08	0.759831	0.471376	0.106975	0.179635	0	0	0.0216259
Smoking cessation	Retinal progenitor and muller glia	0.00308799	0.0485667	0.0243781	15.7276	7.89449	0.0605417	7.53e-08	4.52e-08	0.747405	0.448489	0.095615	0.162961	0	0	0.0216259
ADHD	Cranial nerves (cerebrum)	0.00206336	0.0369858	0.0149346	17.9251	7.238	0.0192283	5.3e-07	2.4e-07	0.74041	0.334932	0.0270616	0.057968	0	0	0.0216259
Smoking status	Ganglion cells	0.0033002	0.0486288	0.00730594	14.7351	2.21379	5.4e-09	1.89e-07	3.4e-08	0.737578	0.132383	2.52e-08	8.98036e-07	1	1	0.0216259
Intelligence	Purkinje neurons	0.00238007	0.0384814	0.00718484	16.1681	3.01875	1.12e-06	4.28e-07	8.81e-08	0.73724	0.151894	1.21e-06	2.058e-05	1	1	0.0216259
Cigarattes per day	Purkinje neurons	0.00238007	0.0390455	0.0140874	16.4051	5.9189	0.0115133	1.59e-07	6.47e-08	0.729386	0.297642	0.014264	0.0332827	1	0	0.0216259
Worry	Granule neurons	0.0026	0.0415498	0.00838789	15.9807	3.22612	3.54e-06	1.91e-07	4.25e-08	0.728667	0.161962	6.83e-06	7.6496e-05	1	1	0.0216259
Chronotype	Inhibitory neurons	0.00198384	0.0351562	0.00744079	17.7213	3.75069	1.46e-05	2.45e-07	5.85e-08	0.728439	0.173895	2.8e-05	0.000215216	1	1	0.0216259
Insomnia	Purkinje neurons	0.00238007	0.0375787	0.00993156	15.7889	4.1728	0.000549517	9.9e-08	2.89e-08	0.727692	0.212071	0.000600575	0.00247816	1	1	0.0216259
Smoking status	Cranial nerves (cerebrum)	0.00206336	0.0375138	0.00690369	18.181	3.34585	7.51e-07	2.3e-07	5e-08	0.725982	0.15774	4.18e-06	5.13275e-05	1	1	0.0216259
Drinks per week	Inhibitory neurons	0.00198384	0.0359444	0.0127534	18.1186	6.42862	0.00940018	1.25e-07	5.17e-08	0.722803	0.298487	0.0154541	0.035427	1	0	0.0216259
Drinks per week	Excitatory neurons	0.00270484	0.0409304	0.0149028	15.1323	5.50968	0.0102355	1.07e-07	4.34e-08	0.71979	0.291751	0.0136198	0.0319699	1	0	0.0216259
Sleep duration	Photoreceptor cells	0.00260889	0.0375217	0.0100181	14.3822	3.84	0.000682974	1.4e-07	3.91e-08	0.712323	0.198911	0.000342136	0.00163558	1	1	0.0216259
Bipolar disorder	Inhibitory neurons	0.00198384	0.0329881	0.0107892	16.6284	5.43854	0.00419705	8.94e-07	3.1e-07	0.710719	0.246294	0.00390598	0.0117856	1	0	0.0216259
SCZ	Purkinje neurons	0.00238007	0.0355657	0.00762371	14.9431	3.20314	2.01e-05	9.79e-07	2.18e-07	0.709682	0.158084	7.15e-06	7.78556e-05	1	1	0.0216259
Smoking status	Photoreceptor cells	0.00260889	0.0396499	0.00835969	15.198	3.20431	1.33e-05	2.03e-07	4.73e-08	0.707497	0.164615	1.72e-05	0.0001568	1	1	0.0216259
Chronotype	Limbic system neurons	0.00236313	0.037499	0.00726122	15.8683	3.07271	1.6e-06	2.19e-07	4.67e-08	0.707039	0.151058	2.86e-06	3.86593e-05	1	1	0.0216259
Drinks per week	Retina pigment cells	0.00303196	0.0437615	0.0152131	14.4334	5.01759	0.00815576	1.01e-07	4e-08	0.702942	0.278488	0.0115983	0.0282338	1	0	0.0216259
General risk tolerance	Retinal progenitor and muller glia	0.00308799	0.044633	0.0111512	14.4537	3.61116	0.000204982	9.52e-08	2.74e-08	0.697979	0.200864	0.00051107	0.00222599	1	1	0.0216259
Drinks per week	Limbic system neurons	0.00236313	0.0378317	0.0145048	16.0092	6.13794	0.0151767	1.1e-07	4.88e-08	0.690694	0.306071	0.0240302	0.0523325	0	0	0.0216259
Worry	Astrocytes	0.00269646	0.0413867	0.00953218	15.3486	3.53508	8.3e-05	1.77e-07	4.91e-08	0.688771	0.191135	0.000313862	0.00157561	1	1	0.0216259
Reaction time	Excitatory neurons	0.00270484	0.0376977	0.00909131	13.9371	3.36112	0.000164243	1.6e-07	4.18e-08	0.687871	0.180093	0.000133708	0.000759616	1	1	0.0216259
Worry	Excitatory neurons	0.00270484	0.0391795	0.0084338	14.4849	3.11804	2.59e-05	1.76e-07	4.31e-08	0.687072	0.168181	4.4e-05	0.0003136	1	1	0.0216259
MDD	Granule neurons	0.0026	0.0371204	0.00921275	14.2771	3.54337	0.000252819	1.52e-07	4.23e-08	0.676294	0.18862	0.000336466	0.00162833	1	1	0.0216259
Neuroticism	Purkinje neurons	0.00238007	0.0360389	0.0071241	15.1419	2.99323	7.34e-06	2.3e-07	5.17e-08	0.676052	0.151581	8.2e-06	8.48989e-05	1	1	0.0216259
Smoking status	Inhibitory neurons	0.00198384	0.0351329	0.00750429	17.7095	3.7827	1.21e-05	2.17e-07	5.5e-08	0.670964	0.170132	8.02e-05	0.0005096	1	1	0.0216259
Worry	Photoreceptor cells	0.00260889	0.0367223	0.00860715	14.0758	3.29916	0.000112174	1.78e-07	4.52e-08	0.67022	0.169988	8.06e-05	0.0005096	1	1	0.0216259
Anorexia	Photoreceptor cells	0.00260889	0.0350648	0.0220575	13.4405	8.45473	0.147176	4.11e-07	2.67e-07	0.669994	0.435505	0.123943	0.2016	0	0	0.0216259
MDD	Photoreceptor cells	0.00260889	0.0352682	0.00858357	13.5185	3.29013	0.000166488	1.51e-07	3.85e-08	0.666303	0.169486	8.45e-05	0.000525778	1	1	0.0216259
SCZ	Cranial nerves (cerebrum)	0.00206336	0.0315193	0.00755129	15.2757	3.65971	0.000105086	9.69e-07	2.46e-07	0.662927	0.167991	7.94e-05	0.0005096	1	1	0.0216259
Bipolar disorder	Cranial nerves (cerebrum)	0.00206336	0.0314292	0.00946061	15.2321	4.58506	0.00227179	8.17e-07	2.65e-07	0.66226	0.214734	0.0020417	0.0070713	1	1	0.0216259
ASD	Photoreceptor cells	0.00260889	0.038601	0.0273969	14.796	10.5014	0.192294	9.86e-07	8.14e-07	0.662127	0.546637	0.22579	0.332743	0	0	0.0216259
Years of education	Purkinje neurons	0.00238007	0.0350009	0.00634397	14.7058	2.66545	8.1e-07	2.71e-07	5.54e-08	0.653846	0.133594	9.87e-07	2.058e-05	1	1	0.0216259
ASD	Retina pigment cells	0.00303196	0.0429139	0.0325412	14.1538	10.7327	0.223691	8.98e-07	8.35e-07	0.646573	0.60148	0.282388	0.395343	0	0	0.0216259
General risk tolerance	Ganglion cells	0.0033002	0.0420775	0.0109879	12.75	3.32946	0.000453502	8.56e-08	2.56e-08	0.642484	0.192035	0.000820882	0.003186	1	1	0.0216259
Age at first birth	Inhibitory neurons	0.00198384	0.0334168	0.00874983	16.8445	4.41055	0.000466835	2.96e-07	9.41e-08	0.640575	0.203953	0.00168486	0.00591249	1	1	0.0216259
Neuroticism	Astrocytes	0.00269646	0.0388273	0.00801136	14.3994	2.97107	8.54e-06	2.03e-07	4.92e-08	0.639506	0.155144	3.76e-05	0.000278098	1	1	0.0216259
Sleep duration	Ganglion cells	0.0033002	0.0398353	0.0103794	12.0706	3.14509	0.000481894	1.12e-07	3.16e-08	0.638983	0.180557	0.000401702	0.00180997	1	1	0.0216259
Neuroticism	Retinal progenitor and muller glia	0.00308799	0.041377	0.00905563	13.3993	2.93253	3.4e-05	1.91e-07	5.09e-08	0.63868	0.169917	0.000170749	0.000956194	1	1	0.0216259
Intelligence	Granule neurons	0.0026	0.0361562	0.0092781	13.9062	3.5685	0.000307527	3.48e-07	1.03e-07	0.630885	0.186886	0.00073606	0.0029145	1	1	0.0216259
Intelligence	Inhibitory neurons	0.00198384	0.0313611	0.00724738	15.8082	3.6532	8.59e-05	3.95e-07	1.09e-07	0.629925	0.173151	0.000274753	0.00141715	1	1	0.0216259
Reaction time	Cranial nerves (cerebrum)	0.00206336	0.030311	0.00790055	14.6901	3.82898	0.000490389	1.67e-07	4.83e-08	0.628341	0.181891	0.000551342	0.00235155	1	1	0.0216259
General risk tolerance	Inhibitory neurons	0.00198384	0.0315387	0.00932368	15.8978	4.69981	0.00180077	1.05e-07	3.65e-08	0.628118	0.217378	0.00385829	0.0117856	1	0	0.0216259
MDD	Ganglion cells	0.0033002	0.038992	0.00839164	11.815	2.54277	2.85e-05	1.27e-07	3.01e-08	0.627706	0.148832	2.47e-05	0.000201717	1	1	0.0216259
Medication use	Excitatory neurons	0.00270484	0.0388658	0.01648	14.369	6.09276	0.0279856	2.69e-07	1.4e-07	0.625876	0.324585	0.0538259	0.100864	0	0	0.0216259
SCZ vs bipolar	Limbic system neurons	0.00236313	0.0331504	0.0171455	14.0282	7.2554	0.0703288	4.73e-07	2.71e-07	0.623453	0.357574	0.0812349	0.142799	0	0	0.0216259
Anorexia	Retinal progenitor and muller glia	0.00308799	0.0398307	0.0302694	12.8986	9.80231	0.229805	3.48e-07	3.17e-07	0.622494	0.566331	0.271694	0.387288	0	0	0.0216259
ADHD	Limbic system neurons	0.00236313	0.0346506	0.0173363	14.663	7.33617	0.0603769	4.15e-07	2.43e-07	0.619802	0.362777	0.0875449	0.152523	0	0	0.0216259
Smoking initiation	Inhibitory neurons	0.00198384	0.0328427	0.00929908	16.5551	4.68741	0.00123383	1.57e-07	5.35e-08	0.619323	0.211064	0.00334316	0.0105687	1	1	0.0216259
General risk tolerance	Excitatory neurons	0.00270484	0.0344691	0.0114129	12.7435	4.21942	0.0050876	8.57e-08	3.23e-08	0.595544	0.224192	0.00789778	0.020368	1	0	0.0216259
Reaction time	Inhibitory neurons	0.00198384	0.028605	0.00952474	14.419	4.80116	0.00566164	1.61e-07	5.93e-08	0.59547	0.21939	0.00664344	0.0180849	1	0	0.0216259
Smoking cessation	Granule neurons	0.0026	0.0349875	0.02461	13.4567	9.46538	0.184208	6.47e-08	5.32e-08	0.594208	0.48853	0.223864	0.332404	0	0	0.0216259
Anorexia	Cranial nerves (cerebrum)	0.00206336	0.0301481	0.0239281	14.6112	11.5967	0.243469	4e-07	3.71e-07	0.591246	0.548979	0.281484	0.395343	0	0	0.0216259
MDD	Retinal progenitor and muller glia	0.00308799	0.0366089	0.00939468	11.8552	3.04233	0.000505334	1.22e-07	3.62e-08	0.587799	0.174578	0.000759995	0.00297918	1	1	0.0216259
Chronotype	Ganglion cells	0.0033002	0.0371719	0.0073435	11.2636	2.22517	7.2e-06	1.55e-07	3.47e-08	0.58087	0.130267	8.23e-06	8.48989e-05	1	1	0.0216259
Cigarattes per day	Granule neurons	0.0026	0.034956	0.0176469	13.4446	6.78729	0.0687957	1.2e-07	7.24e-08	0.580171	0.351124	0.0984688	0.167099	0	0	0.0216259
Age at menarche	Excitatory neurons	0.00270484	0.0309706	0.0105507	11.45	3.90069	0.00971252	4.18e-07	1.57e-07	0.579906	0.21714	0.00757034	0.0199166	1	0	0.0216259
Intelligence	Photoreceptor cells	0.00260889	0.0315041	0.00629363	12.0757	2.41238	9.29e-06	3.22e-07	6.97e-08	0.578572	0.125182	3.8e-06	4.96533e-05	1	1	0.0216259
Chronotype	Retinal progenitor and muller glia	0.00308799	0.0368564	0.00750523	11.9354	2.43046	1.49e-05	1.57e-07	3.89e-08	0.57707	0.142526	5.15e-05	0.000354152	1	1	0.0216259
Age at menarche	Ganglion cells	0.0033002	0.0356644	0.0181775	10.8068	5.50802	0.0766978	3.84e-07	2.13e-07	0.576307	0.320279	0.071957	0.128214	0	0	0.0216259
General risk tolerance	Purkinje neurons	0.00238007	0.0310464	0.00901737	13.0443	3.78869	0.00178398	8.87e-08	2.92e-08	0.571734	0.188226	0.00238552	0.00806143	1	1	0.0216259
Intelligence	Ganglion cells	0.0033002	0.0367218	0.00707796	11.1271	2.14471	3.62e-06	2.8e-07	6.15e-08	0.564683	0.123829	5.11e-06	6.07006e-05	1	1	0.0216259
Years of education	Ganglion cells	0.0033002	0.0374418	0.00657039	11.3453	1.99091	4.34e-07	2e-07	4.12e-08	0.563354	0.11599	1.19e-06	2.058e-05	1	1	0.0216259
Age at menarche	Cranial nerves (cerebrum)	0.00206336	0.0273773	0.0100352	13.2683	4.86354	0.0120544	4.63e-07	1.84e-07	0.562107	0.223071	0.0117401	0.0282338	1	0	0.0216259
Age at first birth	Excitatory neurons	0.00270484	0.0339646	0.0105653	12.5569	3.90608	0.00390418	2.19e-07	8.39e-08	0.553815	0.212033	0.00900321	0.0224647	1	0	0.0216259
Age at first birth	Purkinje neurons	0.00238007	0.0310395	0.00968593	13.0414	4.06959	0.00414596	2.36e-07	8.87e-08	0.553646	0.207796	0.00771313	0.020157	1	0	0.0216259
Reaction time	Limbic system neurons	0.00236313	0.0293152	0.00935789	12.4052	3.95996	0.00423577	1.37e-07	4.91e-08	0.550632	0.197293	0.00525551	0.0152604	1	0	0.0216259
SCZ	Photoreceptor cells	0.00260889	0.028111	0.00812307	10.7751	3.11361	0.00218643	7.28e-07	2.12e-07	0.550428	0.160287	0.000594729	0.00247816	1	1	0.0216259
MDD	Excitatory neurons	0.00270484	0.0303567	0.0101836	11.2231	3.76496	0.00701188	1.2e-07	4.5e-08	0.549556	0.205418	0.00746624	0.0197754	1	0	0.0216259
BMI	Ganglion cells	0.0033002	0.0363643	0.00504899	11.0188	1.52991	6.66e-10	4.04e-07	6.59e-08	0.548241	0.0894169	8.72e-10	6.83648e-08	1	1	0.0216259
Worry	Purkinje neurons	0.00238007	0.0301389	0.00708914	12.663	2.97854	0.000177755	1.51e-07	4.15e-08	0.548131	0.150293	0.000265228	0.00140499	1	1	0.0216259
ASD	Excitatory neurons	0.00270484	0.0377266	0.0293453	13.9478	10.8492	0.228985	7.85e-07	8.27e-07	0.547398	0.576848	0.342648	0.460094	0	0	0.0216259
Bipolar disorder	Purkinje neurons	0.00238007	0.0277727	0.0104139	11.6688	4.37545	0.0161061	6.36e-07	2.53e-07	0.547223	0.217579	0.0119014	0.0284472	1	0	0.0216259
SCZ	Granule neurons	0.0026	0.029724	0.00832526	11.4323	3.20203	0.00128422	7.06e-07	2.18e-07	0.539138	0.166614	0.00121283	0.00446514	1	1	0.0216259
Age of drinking initiation	Photoreceptor cells	0.00260889	0.0321085	0.0219599	12.3073	8.41735	0.186573	7.49e-08	6.26e-08	0.525401	0.438626	0.230982	0.33912	0	0	0.0216259
Bipolar disorder	Limbic system neurons	0.00236313	0.0275414	0.00909892	11.6546	3.85037	0.00602828	6.02e-07	2.22e-07	0.521575	0.192159	0.00664172	0.0180849	1	0	0.0216259
Age at menarche	Photoreceptor cells	0.00260889	0.0272272	0.00869201	10.4363	3.33169	0.00508098	3.87e-07	1.29e-07	0.517747	0.173131	0.0027852	0.00902312	1	1	0.0216259
Drinks per week	Ganglion cells	0.0033002	0.0344817	0.0154292	10.4484	4.67525	0.0478036	7.07e-08	3.74e-08	0.515064	0.272619	0.0588498	0.108306	0	0	0.0216259
Chronotype	Photoreceptor cells	0.00260889	0.0276686	0.00727186	10.6055	2.78734	0.000569065	1.52e-07	4.18e-08	0.50964	0.140016	0.000272772	0.00141715	1	1	0.0216259
Bipolar disorder	Astrocytes	0.00269646	0.0305491	0.0113792	11.3294	4.22007	0.0159577	5.44e-07	2.45e-07	0.503668	0.22718	0.0266201	0.0576524	0	0	0.0216259
Medication use	Photoreceptor cells	0.00260889	0.0298266	0.0149151	11.4327	5.71704	0.0656801	2.24e-07	1.31e-07	0.503519	0.293445	0.0861824	0.150819	0	0	0.0216259
Smoking initiation	Purkinje neurons	0.00238007	0.0283615	0.00879588	11.9162	3.69563	0.00453776	1.18e-07	4.38e-08	0.502725	0.187171	0.0072332	0.0192885	1	0	0.0216259
Medication use	Inhibitory neurons	0.00198384	0.0272929	0.0134276	13.7576	6.76849	0.0585663	2.5e-07	1.56e-07	0.498245	0.310783	0.108893	0.181411	0	0	0.0216259
General risk tolerance	Limbic system neurons	0.00236313	0.0285373	0.0108705	12.076	4.60002	0.0158628	7.67e-08	3.47e-08	0.497146	0.224773	0.0269829	0.057968	0	0	0.0216259
MDD	Limbic system neurons	0.00236313	0.0266789	0.00950167	11.2896	4.0208	0.0109449	1.15e-07	4.73e-08	0.491825	0.201528	0.0146676	0.0338218	1	0	0.0216259
Chronotype	Excitatory neurons	0.00270484	0.028132	0.00798625	10.4006	2.95257	0.00155638	1.42e-07	4.51e-08	0.491191	0.156429	0.00168928	0.00591249	1	1	0.0216259
Cigarattes per day	Inhibitory neurons	0.00198384	0.026675	0.0160136	13.4461	8.07203	0.121319	1.15e-07	8.61e-08	0.48951	0.367155	0.182449	0.27721	0	0	0.0216259
Years of education	Photoreceptor cells	0.00260889	0.0276591	0.00607726	10.6019	2.32944	5.49e-05	1.95e-07	4.76e-08	0.488821	0.119364	4.22e-05	0.000306341	1	1	0.0216259
Anorexia	Limbic system neurons	0.00236313	0.0280744	0.0222178	11.8802	9.40184	0.247159	3.09e-07	2.98e-07	0.488415	0.471261	0.300016	0.412654	0	0	0.0216259
Age at first birth	Limbic system neurons	0.00236313	0.0294389	0.0106868	12.4576	4.52232	0.012229	2.07e-07	9.59e-08	0.487989	0.226132	0.0309288	0.0641485	0	0	0.0216259
Chronotype	Granule neurons	0.0026	0.0283521	0.00742173	10.9047	2.85452	0.000631445	1.43e-07	4.46e-08	0.485741	0.151044	0.00130039	0.00467663	1	1	0.0216259
Drinks per week	Purkinje neurons	0.00238007	0.0268189	0.00867846	11.2681	3.6463	0.00471805	7.74e-08	2.87e-08	0.483398	0.178928	0.00689995	0.0185259	1	0	0.0216259
SCZ	Ganglion cells	0.0033002	0.0297046	0.00752011	9.00087	2.27868	0.000632522	5.67e-07	1.56e-07	0.480778	0.132618	0.000288655	0.00146952	1	1	0.0216259
Insomnia	Granule neurons	0.0026	0.0274819	0.0126275	10.57	4.85672	0.0518252	6.13e-08	3.29e-08	0.476403	0.255435	0.0621724	0.112831	0	0	0.0216259
Worry	Retinal progenitor and muller glia	0.00308799	0.0325234	0.00872616	10.5322	2.82584	0.00080448	1.15e-07	3.87e-08	0.474625	0.159851	0.00298606	0.00959457	1	1	0.0216259
Years of education	Retinal progenitor and muller glia	0.00308799	0.0319093	0.00620737	10.3333	2.01016	4.35e-06	1.7e-07	4.17e-08	0.466808	0.114758	4.75e-05	0.0003325	1	1	0.0216259
Smoking status	Excitatory neurons	0.00270484	0.030206	0.00814442	11.1674	3.01105	0.000763056	1.29e-07	4.46e-08	0.463466	0.160756	0.00393855	0.0117856	1	0	0.0216259
General risk tolerance	Photoreceptor cells	0.00260889	0.0272935	0.0102504	10.4617	3.92902	0.0163364	6.9e-08	3e-08	0.462494	0.201358	0.0216259	0.0478947	1	0	0.0216259
ASD	Inhibitory neurons	0.00198384	0.0268459	0.0257538	13.5323	12.9818	0.344343	7.73e-07	1.02e-06	0.462262	0.608163	0.447197	0.563669	0	0	0.0216259
Years of education	Granule neurons	0.0026	0.0282495	0.00686685	10.8652	2.6411	0.000244686	1.82e-07	5.52e-08	0.46165	0.140107	0.000984291	0.00374604	1	1	0.0216259
Years of education	Astrocytes	0.00269646	0.0298893	0.00651682	11.0847	2.41681	6.35e-05	1.77e-07	5.13e-08	0.460236	0.133239	0.000551894	0.00235155	1	1	0.0216259
Insomnia	Inhibitory neurons	0.00198384	0.0228144	0.0111538	11.5001	5.6223	0.0648816	6.64e-08	3.77e-08	0.453739	0.257386	0.077922	0.137592	0	0	0.0216259
Smoking cessation	Purkinje neurons	0.00238007	0.0262818	0.0198996	11.0424	8.36092	0.231615	5.19e-08	4.75e-08	0.452492	0.414547	0.275037	0.389223	0	0	0.0216259
Sleep duration	Retinal progenitor and muller glia	0.00308799	0.0289225	0.00856135	9.36613	2.77247	0.00335187	7.95e-08	2.87e-08	0.443799	0.160097	0.00557033	0.015823	1	0	0.0216259
Chronotype	Purkinje neurons	0.00238007	0.0238932	0.00624529	10.0388	2.62399	0.000640243	1.37e-07	4.04e-08	0.44181	0.129967	0.000675336	0.00275762	1	1	0.0216259
Chronotype	Astrocytes	0.00269646	0.027906	0.00770822	10.3491	2.85865	0.00104844	1.27e-07	4.42e-08	0.441118	0.152909	0.00391611	0.0117856	1	0	0.0216259
Medication use	Granule neurons	0.0026	0.029099	0.0163183	11.192	6.27629	0.10192	1.94e-07	1.42e-07	0.441064	0.323594	0.172878	0.267858	0	0	0.0216259
Alzheimer's	Limbic system neurons	0.00236313	0.0192728	0.0298444	8.15563	12.6292	0.570661	1.61e-08	2.24e-08	0.435073	0.605749	0.47261	0.584426	0	0	0.0216259
Medication use	Cranial nerves (cerebrum)	0.00206336	0.0244001	0.0140485	11.8254	6.80859	0.110504	2.12e-07	1.55e-07	0.430549	0.315227	0.17199	0.26754	0	0	0.0216259
Smoking initiation	Excitatory neurons	0.00270484	0.0286657	0.0101262	10.5979	3.74371	0.0114518	9.3e-08	4.35e-08	0.428498	0.200498	0.0325839	0.0672257	0	0	0.0216259
SCZ	Astrocytes	0.00269646	0.026426	0.00889043	9.80026	3.29708	0.00846195	5.47e-07	2.28e-07	0.428139	0.178027	0.0161761	0.0364427	1	0	0.0216259
SCZ vs bipolar	Skeletal muscle	0.00270904	0.0235616	0.0145396	8.69739	5.36707	0.159182	3.06e-07	2.03e-07	0.42701	0.282582	0.130763	0.210078	0	0	0.0216259
Age of drinking initiation	Astrocytes	0.00269646	0.0276505	0.0197477	10.2544	7.32358	0.208213	5.88e-08	5.42e-08	0.425542	0.392842	0.278702	0.392989	0	0	0.0216259
BMI	Cranial nerves (cerebrum)	0.00206336	0.0224538	0.00365643	10.8821	1.77208	4.61e-08	3.87e-07	7.53e-08	0.424194	0.0825858	2.8e-07	6.86e-06	1	1	0.0216259
MDD	Astrocytes	0.00269646	0.0258869	0.0087619	9.60035	3.24941	0.00896844	9.29e-08	3.88e-08	0.423877	0.177218	0.016764	0.0375514	1	0	0.0216259
Age at first birth	Astrocytes	0.00269646	0.0295973	0.0108675	10.9764	4.03031	0.0135656	1.68e-07	8.52e-08	0.423518	0.214828	0.0486742	0.0938892	0	0	0.0216259
Age at menarche	Retinal progenitor and muller glia	0.00308799	0.0266069	0.00814375	8.61624	2.63723	0.00428465	2.8e-07	1.03e-07	0.411535	0.151886	0.00673847	0.0182171	1	0	0.0216259
Insomnia	Retina pigment cells	0.00303196	0.0257681	0.0136219	8.49881	4.49277	0.0989489	4.78e-08	3e-08	0.394162	0.247892	0.111823	0.184179	0	0	0.0216259
Smoking status	Limbic system neurons	0.00236313	0.0254378	0.00850445	10.7644	3.59881	0.00734036	1.17e-07	5.37e-08	0.393336	0.181033	0.0298007	0.0621375	0	0	0.0216259
SCZ	Retinal progenitor and muller glia	0.00308799	0.024668	0.00791543	7.98838	2.56329	0.00793338	4.72e-07	1.81e-07	0.391387	0.149958	0.00905464	0.0224647	1	0	0.0216259
Age at first birth	Ganglion cells	0.0033002	0.0290101	0.0103485	8.79042	3.13573	0.0135362	1.42e-07	6.72e-08	0.390117	0.18404	0.0340285	0.0694748	0	0	0.0216259
Anorexia	Excitatory neurons	0.00270484	0.0247384	0.0254271	9.14597	9.40057	0.394445	2.3e-07	3.06e-07	0.38977	0.518498	0.452215	0.568167	0	0	0.0216259
General risk tolerance	Granule neurons	0.0026	0.0244754	0.00981994	9.41363	3.7769	0.0280107	5.72e-08	2.95e-08	0.388079	0.199739	0.052025	0.098047	0	0	0.0216259
Drinks per week	Cranial nerves (cerebrum)	0.00206336	0.0214661	0.0104451	10.4035	5.06221	0.0661741	6.59e-08	4.06e-08	0.387865	0.238775	0.104292	0.176217	0	0	0.0216259
Bipolar disorder	Excitatory neurons	0.00270484	0.0218808	0.0122554	8.08947	4.53092	0.118775	4.16e-07	2.58e-07	0.386297	0.239822	0.107231	0.179635	0	0	0.0216259
Smoking cessation	Astrocytes	0.00269646	0.0268184	0.0252846	9.94579	9.37699	0.335034	4.11e-08	5.24e-08	0.385551	0.490953	0.432271	0.548383	0	0	0.0216259
Smoking status	Granule neurons	0.0026	0.0262251	0.00704234	10.0866	2.7086	0.000848752	1.08e-07	3.93e-08	0.382342	0.138564	0.00579214	0.016218	1	0	0.0216259
BMI	Inhibitory neurons	0.00198384	0.0203014	0.00456801	10.2334	2.30261	8.47e-05	3.54e-07	9.84e-08	0.381233	0.105882	0.000317533	0.00157561	1	1	0.0216259
BMI	Photoreceptor cells	0.00260889	0.0222779	0.00448746	8.53922	1.72006	2.63e-05	3.13e-07	7.21e-08	0.37979	0.0873802	1.38e-05	0.0001288	1	1	0.0216259
Drinks per week	Astrocytes	0.00269646	0.0265166	0.0130386	9.83389	4.83548	0.0661044	5.64e-08	3.84e-08	0.379103	0.25775	0.14134	0.223409	0	0	0.0216259
ASD	Skeletal muscle	0.00270904	0.0231898	0.0228133	8.56015	8.42119	0.372122	5.5e-07	6.52e-07	0.377673	0.448239	0.399469	0.518283	0	0	0.0216259
Anorexia	Retina pigment cells	0.00303196	0.0250861	0.0244971	8.27389	8.07962	0.371287	2.15e-07	2.58e-07	0.376646	0.453527	0.406266	0.522152	0	0	0.0216259
BMI	Excitatory neurons	0.00270484	0.021657	0.00516578	8.00675	1.90982	0.000302893	2.89e-07	8.19e-08	0.362163	0.102583	0.000414902	0.0018482	1	1	0.0216259
Intelligence	Astrocytes	0.00269646	0.0243716	0.00675955	9.03838	2.50683	0.00172855	1.93e-07	7.32e-08	0.357811	0.136147	0.00858569	0.0217135	1	0	0.0216259
Anorexia	Purkinje neurons	0.00238007	0.0209724	0.022938	8.81167	9.63753	0.420186	2.27e-07	3.04e-07	0.357201	0.478233	0.455112	0.569981	0	0	0.0216259
Smoking initiation	Astrocytes	0.00269646	0.0268701	0.00884075	9.96498	3.27866	0.00735288	7.73e-08	3.79e-08	0.355276	0.174047	0.0412244	0.0807999	0	0	0.0216259
Sleep duration	Astrocytes	0.00269646	0.0227368	0.0090519	8.43211	3.35696	0.0273396	6.7e-08	3.36e-08	0.353066	0.177173	0.0462861	0.0898225	0	0	0.0216259
Intelligence	Retinal progenitor and muller glia	0.00308799	0.0248054	0.00734604	8.03286	2.37891	0.00338884	1.77e-07	6.94e-08	0.348989	0.136683	0.0106716	0.0261454	1	0	0.0216259
Insomnia	Astrocytes	0.00269646	0.0224168	0.0120323	8.31345	4.46226	0.106171	4.35e-08	3.05e-08	0.345481	0.241721	0.15293	0.240757	0	0	0.0216259
BMI	Limbic system neurons	0.00236313	0.0205417	0.00447902	8.69257	1.89538	6.86e-05	2.93e-07	8.16e-08	0.343226	0.0955797	0.000329416	0.00161414	1	1	0.0216259
Reaction time	Photoreceptor cells	0.00260889	0.0183769	0.00808085	7.04395	3.09743	0.0540858	8.23e-08	3.91e-08	0.342786	0.162993	0.0354596	0.0716504	0	0	0.0216259
Age at menarche	Purkinje neurons	0.00238007	0.0183824	0.00642121	7.72345	2.69791	0.0126716	2.63e-07	1.04e-07	0.339353	0.134659	0.0117328	0.0282338	1	0	0.0216259
Age of drinking initiation	Inhibitory neurons	0.00198384	0.019255	0.0213369	9.70592	10.7553	0.418315	5.3e-08	7.88e-08	0.331082	0.492068	0.50105	0.606438	0	0	0.0216259
Insomnia	Limbic system neurons	0.00236313	0.0192075	0.0103716	8.12801	4.38891	0.106444	4.43e-08	2.96e-08	0.328933	0.219733	0.134402	0.214169	0	0	0.0216259
Worry	Retina pigment cells	0.00303196	0.0230357	0.00790899	7.59764	2.60854	0.0121853	8.02e-08	3.52e-08	0.325053	0.142881	0.0229065	0.0504459	0	0	0.0216259
Medication use	Purkinje neurons	0.00238007	0.0203873	0.0141447	8.56583	5.94297	0.199013	1.49e-07	1.34e-07	0.323109	0.290643	0.266265	0.383734	0	0	0.0216259
Smoking status	Purkinje neurons	0.00238007	0.0202775	0.00608277	8.51969	2.5557	0.00371748	9.58e-08	3.83e-08	0.321632	0.128451	0.0122819	0.0291789	1	0	0.0216259
Age of drinking initiation	Limbic system neurons	0.00236313	0.0203402	0.0213317	8.60729	9.0269	0.396501	4.7e-08	6.64e-08	0.319244	0.451246	0.479273	0.587507	0	0	0.0216259
BMI	Retinal progenitor and muller glia	0.00308799	0.0232085	0.00547885	7.51572	1.77424	0.000298049	2.34e-07	7.7e-08	0.309859	0.10219	0.00242779	0.00811989	1	1	0.0216259
BMI	Purkinje neurons	0.00238007	0.0183524	0.00359443	7.71084	1.51022	1.13e-05	2.64e-07	6.56e-08	0.308163	0.0764525	5.56e-05	0.00036941	1	1	0.0216259
Reaction time	Ganglion cells	0.0033002	0.0204801	0.00802333	6.20573	2.43117	0.0345734	6.56e-08	3e-08	0.306862	0.140026	0.028418	0.0602155	0	0	0.0216259
Chronotype	Retina pigment cells	0.00303196	0.020838	0.00663906	6.87279	2.18969	0.00740421	8.43e-08	3.41e-08	0.304001	0.12281	0.0133099	0.0314305	1	0	0.0216259
Age at first birth	Retinal progenitor and muller glia	0.00308799	0.0246056	0.0108039	7.96817	3.49869	0.0501489	1.14e-07	7.47e-08	0.303657	0.199666	0.128303	0.206975	0	0	0.0216259
ADHD	Granule neurons	0.0026	0.020753	0.0175691	7.98194	6.75736	0.300959	1.94e-07	2.26e-07	0.303475	0.352929	0.389857	0.512832	0	0	0.0216259
ADHD	Ganglion cells	0.0033002	0.0225051	0.0183067	6.81931	5.54714	0.292793	1.74e-07	1.84e-07	0.302055	0.320281	0.345633	0.462417	0	0	0.0216259
Bipolar disorder	Ganglion cells	0.0033002	0.0195296	0.010034	5.9177	3.04044	0.106888	2.96e-07	1.77e-07	0.297717	0.178468	0.0952802	0.162961	0	0	0.0216259
BMI	Granule neurons	0.0026	0.0191954	0.00505106	7.38285	1.94272	0.00112479	2.4e-07	8.24e-08	0.29403	0.100868	0.00355693	0.011066	1	1	0.0216259
Anorexia	Ganglion cells	0.0033002	0.0220762	0.0286951	6.68935	8.69495	0.515306	1.59e-07	2.78e-07	0.292623	0.510974	0.566864	0.665302	0	0	0.0216259
Ischemic stroke	Skeletal muscle	0.00270904	0.0219688	0.0219192	8.10946	8.09114	0.37474	1.13e-08	1.63e-08	0.289703	0.419347	0.489664	0.59797	0	0	0.0216259
Age at first birth	Photoreceptor cells	0.00260889	0.0185602	0.0107634	7.1142	4.12567	0.142282	1.19e-07	8.78e-08	0.289624	0.214429	0.176799	0.270724	0	0	0.0216259
Smoking status	Astrocytes	0.00269646	0.0233001	0.00699395	8.641	2.59376	0.003451	7.99e-08	3.88e-08	0.288071	0.140048	0.0396914	0.0789799	0	0	0.0216259
Reaction time	Purkinje neurons	0.00238007	0.0153583	0.00769675	6.45286	3.23383	0.0977095	6.96e-08	4.12e-08	0.278842	0.164933	0.090905	0.156981	0	0	0.0216259
General risk tolerance	Retina pigment cells	0.00303196	0.020374	0.010156	6.71975	3.34964	0.0883432	3.77e-08	2.65e-08	0.272062	0.190868	0.154044	0.241541	0	0	0.0216259
Reaction time	Retinal progenitor and muller glia	0.00308799	0.018578	0.00965745	6.01622	3.12742	0.111423	5.92e-08	3.95e-08	0.270023	0.180192	0.133996	0.214169	0	0	0.0216259
ASD	Granule neurons	0.0026	0.0223353	0.0272629	8.59049	10.4857	0.471991	3.88e-07	8.03e-07	0.26428	0.547241	0.629144	0.710733	0	0	0.0216259
Smoking status	Retina pigment cells	0.00303196	0.020729	0.00719509	6.83682	2.37308	0.0147781	6.88e-08	3.62e-08	0.258055	0.135586	0.0570072	0.105909	0	0	0.0216259
SCZ	Retina pigment cells	0.00303196	0.0165185	0.00694273	5.44812	2.28985	0.0556051	3.12e-07	1.6e-07	0.253931	0.130538	0.0517431	0.097987	0	0	0.0216259
Intelligence	Retina pigment cells	0.00303196	0.018508	0.0064486	6.1043	2.12687	0.0167777	1.3e-07	6.16e-08	0.251493	0.119035	0.0346202	0.0703167	0	0	0.0216259
Reaction time	Granule neurons	0.0026	0.0160727	0.00912683	6.18181	3.51032	0.14232	5.93e-08	4.43e-08	0.249843	0.186794	0.181049	0.276153	0	0	0.0216259
Years of education	Retina pigment cells	0.00303196	0.018602	0.00692916	6.1353	2.28537	0.0257613	8.94e-08	4.71e-08	0.241434	0.127302	0.057889	0.10704	0	0	0.0216259
Alzheimer's	Retinal progenitor and muller glia	0.00308799	0.0131121	0.0318253	4.24614	10.3061	0.753012	7.83e-09	1.86e-08	0.240289	0.570906	0.673835	0.746167	0	0	0.0216259
Alzheimer's	Excitatory neurons	0.00270484	0.00778085	0.0298977	2.87664	11.0534	0.864679	8.25e-09	2.01e-08	0.238817	0.581726	0.681416	0.752436	0	0	0.0216259
Age at menarche	Inhibitory neurons	0.00198384	0.0128427	0.00827891	6.47366	4.17317	0.190229	1.94e-07	1.6e-07	0.230671	0.190181	0.225167	0.332743	0	0	0.0216259
Bipolar disorder	Granule neurons	0.0026	0.0146507	0.0116254	5.63491	4.4713	0.301447	2.45e-07	2.59e-07	0.222573	0.234584	0.342723	0.460094	0	0	0.0216259
Smoking initiation	Retina pigment cells	0.00303196	0.0173927	0.0108944	5.73644	3.5932	0.187708	4.4e-08	4.18e-08	0.210545	0.200212	0.292978	0.405822	0	0	0.0216259
ASD	Cranial nerves (cerebrum)	0.00206336	0.0154353	0.0268621	7.48065	13.0186	0.620631	3.4e-07	1e-06	0.20769	0.610554	0.733731	0.801177	0	0	0.0216259
Insomnia	Retinal progenitor and muller glia	0.00308799	0.0169662	0.0113452	5.49425	3.67399	0.22286	2.45e-08	2.45e-08	0.206584	0.206757	0.317717	0.4347	0	0	0.0216259
General risk tolerance	Astrocytes	0.00269646	0.0166395	0.00938624	6.1709	3.48096	0.136902	2.96e-08	2.66e-08	0.205656	0.184754	0.265651	0.383734	0	0	0.0216259
SCZ vs bipolar	Inhibitory neurons	0.00198384	0.0122786	0.0173043	6.18928	8.72263	0.553337	1.66e-07	3.28e-07	0.202262	0.398313	0.611595	0.7	0	0	0.0216259
BMI	Astrocytes	0.00269646	0.0161449	0.00463233	5.98746	1.71793	0.00366038	1.6e-07	7.38e-08	0.201095	0.0924574	0.0296298	0.0621117	0	0	0.0216259
Insomnia	Ganglion cells	0.0033002	0.0160157	0.0108907	4.85296	3.30001	0.247108	2.31e-08	2.21e-08	0.200035	0.190881	0.294659	0.406713	0	0	0.0216259
Smoking initiation	Granule neurons	0.0026	0.0171623	0.00880443	6.60089	3.38632	0.100272	4.42e-08	4.01e-08	0.199184	0.180708	0.270356	0.387288	0	0	0.0216259
Alzheimer's	Ganglion cells	0.0033002	0.0101178	0.0312724	3.06582	9.47592	0.828465	5.99e-09	1.71e-08	0.188454	0.537253	0.725758	0.794685	0	0	0.0216259
ASD	Purkinje neurons	0.00238007	0.0146199	0.0300229	6.14262	12.6143	0.685394	2.89e-07	9.7e-07	0.187347	0.629296	0.765926	0.818465	0	0	0.0216259
Age at menarche	Granule neurons	0.0026	0.0120917	0.00709111	4.65065	2.72735	0.1769	1.35e-07	1.06e-07	0.182704	0.143247	0.20215	0.303613	0	0	0.0216259
BMI	Skeletal muscle	0.00270904	0.0128629	0.00701523	4.74816	2.58957	0.150876	1.45e-07	1.12e-07	0.179267	0.137913	0.19365	0.293092	0	0	0.0216259
Medication use	Astrocytes	0.00269646	0.0167222	0.0141963	6.20153	5.2648	0.3242	7.27e-08	1.2e-07	0.169285	0.279498	0.544731	0.645119	0	0	0.0216259
Neuroticism	Retina pigment cells	0.00303196	0.0142996	0.00708514	4.7163	2.33682	0.112458	5.01e-08	3.96e-08	0.164831	0.130336	0.205993	0.308203	0	0	0.0216259
Medication use	Limbic system neurons	0.00236313	0.0144086	0.0128157	6.09723	5.4232	0.348426	7.49e-08	1.25e-07	0.162908	0.272615	0.550124	0.647594	0	0	0.0216259
Age at menarche	Skeletal muscle	0.00270904	0.00951606	0.0106717	3.51271	3.9393	0.5243	1.09e-07	1.51e-07	0.148746	0.206968	0.472331	0.584426	0	0	0.0216259
ADHD	Photoreceptor cells	0.00260889	0.00915633	0.0145417	3.50967	5.5739	0.652807	9.5e-08	1.88e-07	0.147311	0.290837	0.6125	0.7	0	0	0.0216259
Medication use	Ganglion cells	0.0033002	0.0154502	0.0150639	4.68158	4.56454	0.421083	5.71e-08	1.05e-07	0.144407	0.264619	0.585261	0.678764	0	0	0.0216259
Reaction time	Retina pigment cells	0.00303196	0.010681	0.00749693	3.52281	2.47263	0.309481	3.13e-08	3.14e-08	0.140334	0.14061	0.318262	0.4347	0	0	0.0216259
Smoking cessation	Stromal cells	0.00326145	0.0135406	0.0241594	4.15171	7.40758	0.671685	1.25e-08	4.18e-08	0.128584	0.429486	0.764643	0.818465	0	0	0.0216259
SCZ vs bipolar	Granule neurons	0.0026	0.0101994	0.0189189	3.92286	7.27649	0.687706	9.23e-08	2.77e-07	0.127719	0.383781	0.739291	0.805006	0	0	0.0216259
ADHD	Skeletal muscle	0.00270904	0.00808115	0.0142618	2.98303	5.26452	0.706676	7.59e-08	1.75e-07	0.120074	0.27595	0.663469	0.73677	0	0	0.0216259
Age at menarche	Astrocytes	0.00269646	0.0102203	0.00663048	3.79027	2.45896	0.252946	8.23e-08	9.75e-08	0.114283	0.135373	0.398552	0.518283	0	0	0.0216259
MDD	Retina pigment cells	0.00303196	0.00962821	0.00764246	3.17557	2.52063	0.387845	2.36e-08	2.94e-08	0.112362	0.139575	0.420802	0.535566	0	0	0.0216259
ADHD	Retinal progenitor and muller glia	0.00308799	0.0130241	0.0165162	4.21765	5.34854	0.546155	6.49e-08	1.78e-07	0.110107	0.302782	0.716118	0.786326	0	0	0.0216259
Age at menarche	Limbic system neurons	0.00236313	0.0081304	0.0069762	3.44052	2.9521	0.406896	8.4e-08	1.14e-07	0.109021	0.147755	0.460603	0.574548	0	0	0.0216259
Years of education	Skeletal muscle	0.00270904	0.00842264	0.00621895	3.10909	2.29563	0.359156	4.08e-08	4.84e-08	0.104545	0.124095	0.399533	0.518283	0	0	0.0216259
Sleep duration	Retina pigment cells	0.00303196	0.00912769	0.00801764	3.01049	2.64437	0.449461	1.82e-08	2.71e-08	0.0999288	0.148584	0.50124	0.606438	0	0	0.0216259
Cigarattes per day	Skeletal muscle	0.00270904	0.00831243	0.0184146	3.06841	6.79747	0.759518	1.91e-08	7.3e-08	0.0934838	0.357868	0.79392	0.83436	0	0	0.0216259
Ischemic stroke	Inhibitory neurons	0.00198384	0.00871403	0.0201575	4.3925	10.1608	0.738746	4.15e-09	2.09e-08	0.0928768	0.46796	0.842676	0.869287	0	0	0.0216259
Age of drinking initiation	Granule neurons	0.0026	0.00999796	0.0252462	3.84537	9.71008	0.769014	1.17e-08	7.16e-08	0.0833054	0.508707	0.869921	0.895037	0	0	0.0216259
MDD	Skeletal muscle	0.00270904	0.00507284	0.00957986	1.87256	3.53626	0.804818	1.8e-08	4.14e-08	0.0813806	0.186633	0.662803	0.73677	0	0	0.0216259
Reaction time	Skeletal muscle	0.00270904	0.00556773	0.00897486	2.05524	3.31293	0.75051	1.8e-08	4.13e-08	0.0767613	0.175704	0.6622	0.73677	0	0	0.0216259
Chronotype	Skeletal muscle	0.00270904	0.0059473	0.00545271	2.19536	2.01278	0.552807	2.08e-08	3.1e-08	0.0713073	0.106021	0.501218	0.606438	0	0	0.0216259
Insomnia	Excitatory neurons	0.00270484	0.00609209	0.011673	2.25229	4.31559	0.771877	8.63e-09	2.96e-08	0.0685596	0.234957	0.770443	0.818465	0	0	0.0216259
Ischemic stroke	Stromal cells	0.00326145	0.0192719	0.0345099	5.909	10.5812	0.640821	2.29e-09	2.17e-08	0.0650277	0.617305	0.916105	0.930345	0	0	0.0216259
Age at first birth	Granule neurons	0.0026	0.00965955	0.00946315	3.71521	3.63968	0.455064	2.11e-08	7.72e-08	0.0521599	0.190914	0.784691	0.829108	0	0	0.0216259
Sleep duration	Skeletal muscle	0.00270904	0.00349283	0.00699064	1.28933	2.58049	0.910709	7.74e-09	2.59e-08	0.040269	0.13504	0.76555	0.818465	0	0	0.0216259
Smoking status	Skeletal muscle	0.00270904	0.00528781	0.00517247	1.95191	1.90934	0.619176	8.39e-09	2.87e-08	0.029892	0.102056	0.7696	0.818465	0	0	0.0216259
Worry	Skeletal muscle	0.00270904	0.00429463	0.00634561	1.5853	2.34238	0.802767	7.5e-09	3.15e-08	0.0289397	0.121373	0.811542	0.846076	0	0	0.0216259
ADHD	Smooth muscle	0.00312859	0.00491383	0.0165463	1.57062	5.28873	0.91402	1.55e-08	1.78e-07	0.0262737	0.301413	0.930538	0.940131	0	0	0.0216259
Neuroticism	Skeletal muscle	0.00270904	0.00356178	0.00680069	1.31478	2.51037	0.900315	6.43e-09	4.24e-08	0.0200735	0.132402	0.879494	0.899196	0	0	0.0216259
BMI	Retina pigment cells	0.00303196	0.00655985	0.00491188	2.16357	1.62004	0.472203	1.53e-08	6.96e-08	0.0199511	0.0907762	0.82604	0.854894	0	0	0.0216259
SCZ	Skeletal muscle	0.00270904	0.00160284	0.0074689	0.591663	2.75703	0.882354	8.39e-10	1.88e-07	0.000649485	0.145418	0.996436	0.996436	0	0	0.0216259
Cigarattes per day	Retina pigment cells	0.00303196	0.0056382	0.0158271	1.85959	5.22008	0.869158	-2.6e-09	5.68e-08	-0.0134648	0.293852	0.963452	0.967708	0	0	0.0216259
SCZ vs bipolar	Photoreceptor cells	0.00260889	0.00100479	0.0175537	0.38514	6.72843	0.927148	-1.11e-08	2.55e-07	-0.0152665	0.350316	0.96524	0.967708	0	0	0.0216259
Age at menarche	Retina pigment cells	0.00303196	0.0022263	0.00640037	0.734277	2.11097	0.899805	-1.18e-08	8.26e-08	-0.0169847	0.119316	0.886803	0.902927	0	0	0.0216259
Ischemic stroke	Retina pigment cells	0.00303196	0.00760582	0.0276768	2.50855	9.12833	0.868839	-8.84e-10	1.86e-08	-0.0239919	0.505265	0.962128	0.967708	0	0	0.0216259
ADHD	Retina pigment cells	0.00303196	0.00342159	0.0153827	1.12851	5.07353	0.979827	-1.64e-08	1.71e-07	-0.0273837	0.284862	0.923418	0.935348	0	0	0.0216259
Smoking initiation	Skeletal muscle	0.00270904	0.00165986	0.00721726	0.612713	2.66414	0.884529	-7.48e-09	3.07e-08	-0.0340377	0.139646	0.807431	0.844034	0	0	0.0216259
General risk tolerance	Skeletal muscle	0.00270904	0.00106213	0.00734135	0.392068	2.70995	0.822831	-5.43e-09	2.03e-08	-0.0372604	0.139081	0.788773	0.83118	0	0	0.0216259
Bipolar disorder	Retinal progenitor and muller glia	0.00308799	0.00071732	0.0104421	0.232293	3.38151	0.820418	-4.51e-08	1.95e-07	-0.0444436	0.191567	0.816538	0.849026	0	0	0.0216259
Age at first birth	Stromal cells	0.00326145	0.0054054	0.00950113	1.65736	2.91316	0.821397	-1.71e-08	6.14e-08	-0.0472064	0.169313	0.78039	0.826791	0	0	0.0216259
Smoking cessation	Limbic system neurons	0.00236313	0.00142685	0.021466	0.603797	9.08372	0.965251	-7.63e-09	5.09e-08	-0.0671916	0.448247	0.880845	0.899196	0	0	0.0216259
Intelligence	Skeletal muscle	0.00270904	-0.00115821	0.00570495	-0.427534	2.1059	0.496357	-4.29e-08	6.06e-08	-0.0787525	0.111397	0.479597	0.587507	0	0	0.0216259
Age of drinking initiation	Stromal cells	0.00326145	0.000154717	0.0207092	0.0474383	6.34969	0.880455	-1.04e-08	4.74e-08	-0.0822879	0.375509	0.826543	0.854894	0	0	0.0216259
Reaction time	Astrocytes	0.00269646	0.000527557	0.00850742	0.195648	3.15504	0.798385	-1.96e-08	3.92e-08	-0.0845002	0.169422	0.617951	0.701877	0	0	0.0216259
Ischemic stroke	Astrocytes	0.00269646	0.00460385	0.0267716	1.70737	9.92844	0.943143	-3.24e-09	2.04e-08	-0.084678	0.532962	0.873762	0.896635	0	0	0.0216259
Age at first birth	Skeletal muscle	0.00270904	-0.000911953	0.00797461	-0.336634	2.94371	0.650208	-3.91e-08	6.29e-08	-0.0974961	0.156988	0.534571	0.636936	0	0	0.0216259
Drinks per week	Granule neurons	0.0026	0.000324174	0.0114833	0.124682	4.41664	0.842635	-1.72e-08	3.47e-08	-0.113394	0.228369	0.619514	0.701877	0	0	0.0216259
Bipolar disorder	Skeletal muscle	0.00270904	-0.00346368	0.00904	-1.27856	3.33698	0.495469	-1.36e-07	1.93e-07	-0.125071	0.176833	0.479391	0.587507	0	0	0.0216259
Smoking cessation	Smooth muscle	0.00312859	-0.000223736	0.0217528	-0.0715135	6.9529	0.877268	-1.26e-08	3.96e-08	-0.125103	0.394627	0.751233	0.813489	0	0	0.0216259
Medication use	Retina pigment cells	0.00303196	0.000117652	0.0159046	0.0388038	5.24565	0.854556	-5.26e-08	1.2e-07	-0.127717	0.291581	0.661375	0.73677	0	0	0.0216259
Smoking cessation	Skeletal muscle	0.00270904	-0.0023321	0.0175387	-0.860858	6.47416	0.773405	-1.38e-08	3.67e-08	-0.128197	0.34128	0.707189	0.778702	0	0	0.0216259
Bipolar disorder	Smooth muscle	0.00312859	-0.00229987	0.0118083	-0.735116	3.77432	0.645344	-1.37e-07	2.16e-07	-0.13492	0.212631	0.525739	0.628322	0	0	0.0216259
Smoking cessation	Inhibitory neurons	0.00198384	-0.00171157	0.0193442	-0.862753	9.75088	0.848252	-1.76e-08	5.39e-08	-0.142069	0.436304	0.744713	0.808663	0	0	0.0216259
ASD	Limbic system neurons	0.00236313	0.00127134	0.028243	0.537989	11.9515	0.96873	-2.2e-07	8.91e-07	-0.143742	0.581449	0.804743	0.843474	0	0	0.0216259
ASD	Ganglion cells	0.0033002	0.000323176	0.0273942	0.0979264	8.30077	0.913416	-1.93e-07	6.36e-07	-0.146359	0.483528	0.762126	0.818465	0	0	0.0216259
ASD	Stromal cells	0.00326145	0.000775371	0.0281334	0.237738	8.62605	0.929563	-2.02e-07	6.79e-07	-0.153468	0.516746	0.766475	0.818465	0	0	0.0216259
Neuroticism	Smooth muscle	0.00312859	-0.00345755	0.00625822	-1.10515	2.00033	0.293204	-4.61e-08	3.34e-08	-0.154524	0.111829	0.167034	0.260866	0	0	0.0216259
SCZ vs bipolar	Retina pigment cells	0.00303196	-0.00475163	0.0173658	-1.56718	5.72757	0.654074	-1.21e-07	2.14e-07	-0.178684	0.317052	0.57304	0.668547	0	0	0.0216259
Bipolar disorder	Retina pigment cells	0.00303196	-0.00596525	0.012063	-1.96746	3.97863	0.454494	-1.91e-07	2.27e-07	-0.184659	0.219693	0.400611	0.518283	0	0	0.0216259
Anorexia	Skeletal muscle	0.00270904	-0.00675454	0.0204826	-2.49333	7.56084	0.646048	-1.14e-07	2.39e-07	-0.191525	0.400467	0.63247	0.712437	0	0	0.0216259
General risk tolerance	Smooth muscle	0.00312859	-0.00670954	0.0101342	-2.14459	3.23922	0.331916	-2.83e-08	2.53e-08	-0.208046	0.186211	0.263884	0.38312	0	0	0.0216259
Medication use	Skeletal muscle	0.00270904	-0.00673713	0.0139105	-2.48691	5.13483	0.49666	-9.46e-08	1.16e-07	-0.21768	0.265857	0.412908	0.528954	0	0	0.0216259
SCZ	Smooth muscle	0.00312859	-0.00848805	0.00766998	-2.71306	2.45158	0.129865	-2.63e-07	1.68e-07	-0.218348	0.139241	0.116851	0.191654	0	0	0.0216259
Drinks per week	Smooth muscle	0.00312859	-0.00582078	0.00953102	-1.86052	3.04643	0.345549	-3.15e-08	2.43e-08	-0.224824	0.173461	0.194939	0.293909	0	0	0.0216259
Sleep duration	Smooth muscle	0.00312859	-0.00923667	0.00809921	-2.95235	2.58878	0.12978	-4.03e-08	2.63e-08	-0.22523	0.147	0.125478	0.203253	0	0	0.0216259
Age of drinking initiation	Skeletal muscle	0.00270904	-0.00693184	0.0154238	-2.55878	5.69344	0.532275	-3.24e-08	4.17e-08	-0.233209	0.299639	0.436392	0.551825	0	0	0.0216259
Anorexia	Stromal cells	0.00326145	-0.00654923	0.0234802	-2.00808	7.19934	0.675195	-1.27e-07	2.29e-07	-0.234435	0.423343	0.579736	0.674351	0	0	0.0216259
Drinks per week	Skeletal muscle	0.00270904	-0.00884402	0.00978203	-3.26463	3.61089	0.237976	-3.62e-08	2.91e-08	-0.240694	0.193482	0.213494	0.318212	0	0	0.0216259
SCZ vs bipolar	Astrocytes	0.00269646	-0.00532883	0.0194573	-1.97624	7.21586	0.677827	-1.71e-07	2.68e-07	-0.2427	0.380468	0.52354	0.628169	0	0	0.0216259
Age at first birth	Retina pigment cells	0.00303196	-0.00638997	0.00964297	-2.10754	3.18044	0.327307	-9.29e-08	6.83e-08	-0.244959	0.180057	0.173687	0.268052	0	0	0.0216259
BMI	Stromal cells	0.00326145	-0.0072387	0.00419079	-2.21948	1.28495	0.012651	-1.84e-07	5.62e-08	-0.251181	0.0768496	0.00108131	0.00403689	0	0	0.0216259
Medication use	Smooth muscle	0.00312859	-0.00803747	0.0145138	-2.56904	4.63909	0.44306	-1.03e-07	1.08e-07	-0.254137	0.265676	0.338787	0.457946	0	0	0.0216259
Anorexia	Granule neurons	0.0026	-0.00767197	0.0247392	-2.95076	9.51507	0.675404	-1.59e-07	2.97e-07	-0.264703	0.493084	0.591383	0.683842	0	0	0.0216259
Medication use	Retinal progenitor and muller glia	0.00308799	-0.00619309	0.0139869	-2.00554	4.52945	0.50597	-1.08e-07	1.02e-07	-0.265975	0.252077	0.291365	0.405018	0	0	0.0216259
BMI	Smooth muscle	0.00312859	-0.00907597	0.00431719	-2.90098	1.37992	0.00482209	-2.09e-07	5.88e-08	-0.277755	0.078079	0.000374602	0.00170798	0	0	0.0216259
Years of education	Smooth muscle	0.00312859	-0.00980186	0.00532533	-3.133	1.70215	0.0158043	-1.02e-07	3.54e-08	-0.279742	0.0974209	0.00408558	0.0121329	0	0	0.0216259
Ischemic stroke	Purkinje neurons	0.00238007	-0.0084348	0.023701	-3.54392	9.9581	0.644535	-1.16e-08	2.04e-08	-0.282301	0.495521	0.568877	0.665672	0	0	0.0216259
Alzheimer's	Inhibitory neurons	0.00198384	-0.0132966	0.0244628	-6.70245	12.331	0.533468	-1.13e-08	2.24e-08	-0.282637	0.562732	0.615485	0.701367	0	0	0.0216259
Age at first birth	Smooth muscle	0.00312859	-0.00982065	0.00894542	-3.13901	2.85925	0.149332	-1.07e-07	5.91e-08	-0.286844	0.158206	0.0698153	0.124966	0	0	0.0216259
Alzheimer's	Granule neurons	0.0026	-0.014824	0.0334408	-5.70156	12.8618	0.596999	-1.01e-08	2.27e-08	-0.287335	0.648134	0.65753	0.73677	0	0	0.0216259
MDD	Smooth muscle	0.00312859	-0.0131208	0.00858273	-4.19385	2.74333	0.054906	-6.01e-08	3.12e-08	-0.291391	0.151249	0.0540341	0.100864	0	0	0.0216259
Age at menarche	Smooth muscle	0.00312859	-0.0121455	0.00515156	-3.8821	1.64661	0.00373509	-1.99e-07	6.53e-08	-0.292652	0.0959466	0.00228723	0.00779647	0	0	0.0216259
Worry	Stromal cells	0.00326145	-0.00955835	0.00747371	-2.93071	2.29153	0.0839861	-6.9e-08	3.17e-08	-0.294187	0.134949	0.0292588	0.0616637	0	0	0.0216259
SCZ vs bipolar	Smooth muscle	0.00312859	-0.010249	0.0182	-3.27593	5.81731	0.460795	-1.96e-07	2.19e-07	-0.294776	0.329022	0.370297	0.490394	0	0	0.0216259
Intelligence	Smooth muscle	0.00312859	-0.0112988	0.00624084	-3.61147	1.99478	0.0214944	-1.5e-07	5.66e-08	-0.295078	0.111667	0.00823031	0.0210868	0	0	0.0216259
Ischemic stroke	Photoreceptor cells	0.00260889	-0.0107233	0.0258204	-4.11029	9.8971	0.603421	-1.2e-08	2e-08	-0.302231	0.50511	0.549609	0.647594	0	0	0.0216259
Alzheimer's	Cranial nerves (cerebrum)	0.00206336	-0.0136254	0.0270955	-6.60349	13.1318	0.558182	-1.2e-08	2.33e-08	-0.306737	0.597544	0.607721	0.7	0	0	0.0216259
Age of drinking initiation	Retina pigment cells	0.00303196	-0.0104569	0.0199639	-3.44888	6.58447	0.500624	-4.1e-08	4.86e-08	-0.311415	0.369255	0.399027	0.518283	0	0	0.0216259
Years of education	Stromal cells	0.00326145	-0.0105247	0.00668959	-3.22699	2.05111	0.039853	-1.12e-07	4.28e-08	-0.317945	0.121485	0.00886672	0.0222805	0	0	0.0216259
SCZ vs bipolar	Purkinje neurons	0.00238007	-0.0124608	0.0141414	-5.23548	5.94156	0.292396	-2.41e-07	2.21e-07	-0.31955	0.292649	0.274869	0.389223	0	0	0.0216259
Smoking status	Stromal cells	0.00326145	-0.00913545	0.00736936	-2.80104	2.25954	0.0943179	-8.14e-08	3.37e-08	-0.320224	0.132776	0.0158754	0.0359721	0	0	0.0216259
Ischemic stroke	Excitatory neurons	0.00270484	-0.0118735	0.0273191	-4.38973	10.1001	0.592296	-1.25e-08	2.05e-08	-0.326754	0.53494	0.541316	0.643018	0	0	0.0216259
SCZ vs bipolar	Cranial nerves (cerebrum)	0.00206336	-0.0114961	0.016299	-5.57157	7.89925	0.40226	-2.67e-07	2.94e-07	-0.332687	0.366008	0.363371	0.482852	0	0	0.0216259
Alzheimer's	Stromal cells	0.00326145	-0.0142481	0.0366855	-4.36865	11.2482	0.630841	-1.05e-08	2.06e-08	-0.332711	0.651713	0.609689	0.7	0	0	0.0216259
Worry	Smooth muscle	0.00312859	-0.0132395	0.00723384	-4.23177	2.31217	0.0217032	-8.12e-08	3.05e-08	-0.336262	0.126395	0.00780485	0.0202616	0	0	0.0216259
Neuroticism	Stromal cells	0.00326145	-0.0121274	0.00686977	-3.71842	2.10636	0.0251559	-9.74e-08	3.58e-08	-0.336447	0.123633	0.00650199	0.0179491	0	0	0.0216259
Ischemic stroke	Retinal progenitor and muller glia	0.00308799	-0.0108145	0.029283	-3.50213	9.48287	0.632561	-1.22e-08	1.91e-08	-0.336913	0.528757	0.524009	0.628169	0	0	0.0216259
Reaction time	Smooth muscle	0.00312859	-0.015856	0.00939611	-5.06811	3.00331	0.0444314	-7.42e-08	3.78e-08	-0.339041	0.172624	0.0495254	0.0947023	0	0	0.0216259
Insomnia	Skeletal muscle	0.00270904	-0.0148722	0.00877498	-5.48986	3.23915	0.046088	-4.33e-08	2.2e-08	-0.340594	0.172907	0.0488607	0.0938892	0	0	0.0216259
Anorexia	Inhibitory neurons	0.00198384	-0.0112459	0.0237303	-5.66876	11.9618	0.577535	-2.46e-07	3.77e-07	-0.358572	0.55048	0.5148	0.620928	0	0	0.0216259
SCZ vs bipolar	Ganglion cells	0.0033002	-0.0162832	0.0222216	-4.93401	6.73342	0.376295	-2.35e-07	2.56e-07	-0.363922	0.396665	0.358904	0.478539	0	0	0.0216259
Drinks per week	Stromal cells	0.00326145	-0.0118761	0.00980718	-3.64136	3.007	0.123133	-5.05e-08	2.47e-08	-0.371089	0.181224	0.0405916	0.0803632	0	0	0.0216259
Smoking status	Smooth muscle	0.00312859	-0.0148721	0.00598006	-4.75362	1.91142	0.00286163	-1.02e-07	2.85e-08	-0.390084	0.109138	0.000351267	0.001659	0	0	0.0216259
Anorexia	Smooth muscle	0.00312859	-0.0182278	0.0234988	-5.82621	7.511	0.358605	-2.27e-07	2.33e-07	-0.408857	0.418869	0.329015	0.446277	0	0	0.0216259
Ischemic stroke	Ganglion cells	0.0033002	-0.0160639	0.029039	-4.86756	8.79918	0.496712	-1.46e-08	1.81e-08	-0.413299	0.512115	0.419642	0.535566	0	0	0.0216259
SCZ vs bipolar	Retinal progenitor and muller glia	0.00308799	-0.0170218	0.0167704	-5.51227	5.43085	0.228052	-2.77e-07	2.04e-07	-0.41742	0.307693	0.174905	0.268873	0	0	0.0216259
ASD	Astrocytes	0.00269646	-0.0111426	0.0290419	-4.13232	10.7704	0.633013	-5.98e-07	8.13e-07	-0.419728	0.570232	0.46169	0.574548	0	0	0.0216259
Reaction time	Stromal cells	0.00326145	-0.0188142	0.00758994	-5.76868	2.32717	0.00415192	-8.96e-08	2.99e-08	-0.421661	0.140546	0.00269842	0.00881484	0	0	0.0216259
Age at menarche	Stromal cells	0.00326145	-0.0191052	0.00634003	-5.85788	1.94393	0.00068963	-2.79e-07	7.83e-08	-0.42287	0.118489	0.000358563	0.00167329	0	0	0.0216259
General risk tolerance	Stromal cells	0.00326145	-0.0177482	0.0101568	-5.44182	3.11419	0.0395183	-5.69e-08	2.4e-08	-0.430847	0.181933	0.0178769	0.0398167	0	0	0.0216259
Sleep duration	Stromal cells	0.00326145	-0.0198693	0.00819529	-6.09218	2.51278	0.0053326	-7.64e-08	2.6e-08	-0.440332	0.149958	0.00332091	0.0105687	0	0	0.0216259
SCZ vs bipolar	Stromal cells	0.00326145	-0.0172412	0.0169583	-5.28637	5.19964	0.223506	-2.9e-07	1.95e-07	-0.448796	0.300799	0.135695	0.215355	0	0	0.0216259
Smoking initiation	Stromal cells	0.00326145	-0.0157964	0.00819242	-4.84336	2.5119	0.0216402	-8.96e-08	3.09e-08	-0.449895	0.155255	0.00375806	0.0115997	0	0	0.0216259
Chronotype	Smooth muscle	0.00312859	-0.0211004	0.00626007	-6.74438	2.00093	0.000137967	-1.26e-07	2.98e-08	-0.464114	0.109622	2.3e-05	0.000198557	0	0	0.0216259
MDD	Stromal cells	0.00326145	-0.0218908	0.00839792	-6.71199	2.57491	0.00263151	-9.39e-08	2.9e-08	-0.468207	0.144757	0.0012188	0.00446514	0	0	0.0216259
Smoking initiation	Smooth muscle	0.00312859	-0.0195804	0.00683257	-6.25854	2.18391	0.00105877	-9.61e-08	2.63e-08	-0.469075	0.12834	0.000257239	0.00138134	0	0	0.0216259
Alzheimer's	Astrocytes	0.00269646	-0.0220906	0.0293569	-8.19245	10.8872	0.391399	-1.62e-08	1.95e-08	-0.473454	0.569157	0.405493	0.522152	0	0	0.0216259
Medication use	Stromal cells	0.00326145	-0.0181368	0.0151446	-5.56098	4.64352	0.15755	-1.87e-07	1.06e-07	-0.476273	0.268692	0.0763008	0.135339	0	0	0.0216259
Intelligence	Stromal cells	0.00326145	-0.0198008	0.00627691	-6.07118	1.92458	0.000229636	-2.35e-07	5.37e-08	-0.476724	0.108976	1.22e-05	0.000116644	0	0	0.0216259
Chronotype	Stromal cells	0.00326145	-0.0226792	0.00773119	-6.95373	2.37048	0.000816128	-1.36e-07	3.54e-08	-0.513945	0.133842	0.000123072	0.000709474	0	0	0.0216259
Alzheimer's	Retina pigment cells	0.00303196	-0.0263801	0.0296557	-8.70068	9.78102	0.309902	-1.69e-08	1.72e-08	-0.51406	0.522383	0.325082	0.442473	0	0	0.0216259
Cigarattes per day	Smooth muscle	0.00312859	-0.0226228	0.015337	-7.231	4.90221	0.0940326	-9.8e-08	5.35e-08	-0.516146	0.28169	0.0669039	0.120859	0	0	0.0216259
Alzheimer's	Photoreceptor cells	0.00260889	-0.0289832	0.0323806	-11.1094	12.4116	0.319578	-1.88e-08	2.17e-08	-0.531768	0.615182	0.387364	0.511269	0	0	0.0216259
SCZ	Stromal cells	0.00326145	-0.0251481	0.00851189	-7.71071	2.60985	0.00082969	-6.4e-07	1.8e-07	-0.547109	0.1538	0.00037471	0.00170798	0	0	0.0216259
Insomnia	Smooth muscle	0.00312859	-0.027058	0.0109004	-8.64864	3.48412	0.00598828	-6.7e-08	2.35e-08	-0.565335	0.197855	0.00427243	0.0125924	0	0	0.0216259
ADHD	Stromal cells	0.00326145	-0.0254257	0.0170405	-7.79585	5.22483	0.0948402	-3.24e-07	1.78e-07	-0.56659	0.311296	0.0687437	0.123613	0	0	0.0216259
Bipolar disorder	Stromal cells	0.00326145	-0.0247994	0.0112306	-7.6038	3.44345	0.011923	-5.68e-07	1.95e-07	-0.575371	0.197124	0.00351341	0.0110181	0	0	0.0216259
Smoking cessation	Excitatory neurons	0.00270484	-0.0291713	0.0183665	-10.7849	6.79022	0.0894871	-6.68e-08	4e-08	-0.629037	0.376244	0.0945469	0.162554	0	0	0.0216259
ASD	Smooth muscle	0.00312859	-0.0287959	0.0303456	-9.20411	9.69946	0.300873	-8.49e-07	7.58e-07	-0.629137	0.562026	0.262966	0.38312	0	0	0.0216259
Insomnia	Stromal cells	0.00326145	-0.0306759	0.011186	-9.40561	3.42975	0.00232054	-7.38e-08	2.3e-08	-0.641495	0.199394	0.00129437	0.00467663	0	0	0.0216259
ASD	Retinal progenitor and muller glia	0.00308799	-0.0256431	0.0323728	-8.30415	10.4835	0.366472	-8.66e-07	7.87e-07	-0.644295	0.585702	0.271315	0.387288	0	0	0.0216259
Alzheimer's	Purkinje neurons	0.00238007	-0.0320196	0.0289173	-13.4532	12.1498	0.221252	-2.48e-08	2.09e-08	-0.675422	0.569053	0.235258	0.344109	0	0	0.0216259
Alzheimer's	Skeletal muscle	0.00270904	-0.0352784	0.0378738	-13.0225	13.9806	0.30878	-2.59e-08	2.46e-08	-0.747401	0.707995	0.291124	0.405018	0	0	0.0216259
Age of drinking initiation	Smooth muscle	0.00312859	-0.0360486	0.0214837	-11.5223	6.8669	0.057327	-9.89e-08	4.79e-08	-0.764636	0.370452	0.0390118	0.0780235	0	0	0.0216259
Ischemic stroke	Cranial nerves (cerebrum)	0.00206336	-0.0361658	0.0218388	-17.5276	10.5841	0.0779834	-4.02e-08	2.16e-08	-0.927078	0.496821	0.0620383	0.112831	0	0	0.0216259
Cigarattes per day	Stromal cells	0.00326145	-0.0442978	0.0146153	-13.5823	4.48124	0.0016408	-1.73e-07	5.13e-08	-0.941236	0.278148	0.000714528	0.00288758	0	0	0.0216259
Ischemic stroke	Limbic system neurons	0.00236313	-0.0417941	0.0288917	-17.6859	12.226	0.118582	-4.1e-08	2.41e-08	-1.00056	0.587558	0.0885845	0.153651	0	0	0.0216259
Ischemic stroke	Granule neurons	0.0026	-0.0455047	0.0244446	-17.5018	9.40178	0.0449048	-4.16e-08	1.88e-08	-1.05922	0.480169	0.0273886	0.0583496	0	0	0.0216259
Alzheimer's	Smooth muscle	0.00312859	-0.056923	0.0302325	-18.1945	9.66329	0.0471	-3.81e-08	1.79e-08	-1.17782	0.552706	0.0330887	0.0679098	0	0	0.0216259

## Sheet: Supplementary Data 6
Cell types appearing in two datasets (or closely matched)
A. Fetal brain
Cell-type (name)	Cao et al. (scRNA-seq)	Domcke et al. (scATAC-seq)	Note
Astrocytes	Cerebellum.Astrocytes_Ltype	domcke_Astrocyte_lineage	astrocytes appear in 3 organs in Cao et al. data; we matched with the organ where the given cell-type is most present
Granule neurons	Cerebellum.Granule.neurons_Ltype	domcke_Granule_neuron
Purkinje neurons	Cerebellum.Purkinje.neurons_Ltype	domcke_Purkinje_neuron
Excitatory neurons	Cerebrum.Excitatory.neurons_Ltype	domcke_Excitatory_neuron_lineage
Inhibitory neurons	Cerebrum.Inhibitory.neurons_Ltype	domcke_Inhibitory_neuron_lineage	inhibitory neurons appear in 2 organs in Cao et al. data; we matched with the organ where the given cell-type is most present
Limbic system neurons	Cerebrum.Limbic.system.neurons_Ltype	domcke_Limbic_system_neuron
Ganglion cells	Eye.Ganglion.cells_Ltype	domcke_Ganglion_cell
Photoreceptor cells	Eye.Photoreceptor.cells_Ltype	domcke_Photoreceptor_cell_lineage
Retinal pigment cells	Eye.Retinal.pigment.cells_Ltype	domcke_Retina_pigment_cell
Retinal progenitors and Muller glia	Eye.Retinal.progenitors.and.Muller.glia_Ltype	domcke_Retinal_progenitor_and_Muller_glia_lineage
Skeletal muscle cells	Eye.Skeletal.muscle.cells_Ltype	domcke_Skeletal_muscle_cell
Smooth muscle cells	Eye.Smooth.muscle.cells_Ltype	domcke_Smooth_muscle_cell
Stromal cells	Eye.Stromal.cells_Ltype	domcke_Stromal_cell_lineage
B. Adult brain
Cell-type (name)	Velmeshev et al. (scRNA-seq)	Corces et al. (scATAC-seq)
Astrocytes	AST.FB_Lcluster	corces_astrocytes
Parvalbumin interneurons	IN.PV_Lcluster	corces_neuroncell_Parvalbumin_Interneurons
Somatostatin interneurons	IN.SST_Lcluster	corces_neuroncell_Somatostatin_Interneurons
Microglia	Microglia_Lcluster	corces_microglia
VIP interneurons	IN.VIP_Lcluster	corces_neuroncell_VIPIP_Interneurons
Oligodendrocytes	Oligodendrocytes_Lcluster	corces_oligodendrocytes
OPCs	OPC_Lcluster	corces_opcs
Excitatory neurons	L4_Lcluster	corces_excitatoryneurons
C. scATAC-seq
Cell-type (name)	Domcke et al. (fetal brain)	Corces et al. (adult brain)
Astrocytes	domcke_Astrocyte_lineage	corces_astrocytes
Excitatory neurons	domcke_Excitatory_neuron_lineage	corces_excitatoryneurons
Inhibitory neurons	domcke_Inhibitory_neuron_lineage	corces_inhibitoryneurons
D. scRNA-seq
Cell-type (name)	Cao et al. (fetal brain)	Velmeshev et al. (adult brain)
Astrocytes	Cerebellum.Astrocytes_Ltype	AST.FB_Lcluster	In Velmeshev et al. data, there are two types of astrocytes. Either match makes no difference in the results
Endothelial cells	Cerebrum.Vascular.endothelial.cells_Ltype	Endothelial_Lcluster
Microglia	Cerebellum.Microglia_Ltype	Microglia_Lcluster
Oligodendrocytes	Cerebellum.Oligodendrocytes_Ltype	Oligodendrocytes_Lcluster
Excitatory neurons	Cerebrum.Excitatory.neurons_Ltype	L4_Lcluster	In Velmeshev et al. data, there are multiple layers of excitatory neurons; we used layer 4 as it provided the most signals
Inhibitory neurons	Cerebrum.Inhibitory.neurons_Ltype	IN.PV_Lcluster	Not an exact match, but PV is the most common form of inhibitory neurons

## Sheet: Supplementary Data 7
Trait	Cell type	Prop. SNPs	Prop.h2	Prop.h2 SE	Enrichment	Enrichment SE	Enrichment p	Tau	Tau SE	Tau*	Tau* SE	Tau* p	Tau* q	FDR<5%	Bonferroni	FDR cutoff-p
Smoking initiation	Endothelial cells (cerebrum)	0.00977056	0.0119488	0.0076218	1.22294	0.780079	0.775526	-5.89e-08	1.3e-08	-0.487233	0.107539	5.88e-06	0.00559776	0	0	0.00198152
Cigarattes per day	Skeletal muscle	0.000764335	-0.00584617	0.00219447	-7.64869	2.87109	0.00220917	-2.98e-07	6.91e-08	-0.532501	0.123476	1.63e-05	0.00639744	0	0	0.00198152
Smoking initiation	Endothelial cells (cerebellum)	0.00995142	0.013795	0.00744882	1.38623	0.748519	0.607324	-5.61e-08	1.33e-08	-0.467526	0.110839	2.43e-05	0.00639744	0	0	0.00198152
Worry	Endothelial cells (cerebrum)	0.00977056	0.0168999	0.00874562	1.72967	0.895099	0.417201	-7.01e-08	1.67e-08	-0.491	0.116971	2.84e-05	0.00639744	0	0	0.00198152
Chronotype	Endothelial cells (cerebrum)	0.00977056	0.0205306	0.00685275	2.10127	0.701367	0.116883	-5.96e-08	1.44e-08	-0.371122	0.0896671	3.36e-05	0.00639744	0	0	0.00198152
Neuroticism	Endothelial cells (cerebrum)	0.00977056	0.0223445	0.00784395	2.28692	0.802814	0.109877	-8.04e-08	2.07e-08	-0.456496	0.117531	0.0001045	0.0165807	0	0	0.00198152
BMI	Endothelial cells (cerebellum)	0.00995142	0.017053	0.00510369	1.71362	0.512861	0.163956	-1.23e-07	3.27e-08	-0.278858	0.0741353	0.000162942	0.0202323	0	0	0.00198152
MDD	Endothelial cells (cerebrum)	0.00977056	0.012221	0.00767947	1.2508	0.78598	0.750125	-4.72e-08	1.26e-08	-0.387619	0.103474	0.0001884	0.0202323	0	0	0.00198152
BMI	Endothelial cells (cerebrum)	0.00977056	0.0174617	0.00521634	1.2508	0.533883	0.140601	-1.17e-07	3.14e-08	-0.263295	0.070662	0.000191272	0.0202323	0	0	0.00198152
Chronotype	Stromal cells	0.00156927	0.000452065	0.00190488	0.288074	1.21387	0.55894	-1.1e-07	2.98e-08	-0.235195	0.0637164	0.000219563	0.0209024	0	0	0.00198152
Smoking status	Endothelial cells (cerebellum)	0.00995142	0.0220202	0.00637339	2.21277	0.64045	0.0583629	-6.59e-08	1.82e-08	-0.429943	0.11874	0.000290038	0.0251015	0	0	0.00198152
Chronotype	Microglia (cerebrum)	0.00516593	0.00792852	0.00431845	1.53477	0.835947	0.522999	-6.14e-08	1.74e-08	-0.274383	0.0777569	0.000428958	0.0319407	0	0	0.00198152
Intelligence	Purkinje neurons	0.0177768	0.0845012	0.0120815	4.75345	0.67962	4.75e-08	9.55e-08	2.72e-08	0.445452	0.126872	0.000445843	0.0319407	1	1	0.00198152
Age at first birth	Microglia (cerebrum)	0.00516593	0.00277666	0.00532499	0.537494	1.03079	0.653727	-9.12e-08	2.61e-08	-0.296936	0.0849785	0.000473361	0.0319407	0	0	0.00198152
General risk tolerance	Microglia (cerebellum)	0.00440926	-0.00166168	0.00525274	-0.376861	1.1913	0.250784	-4e-08	1.15e-08	-0.329429	0.0947107	0.000503451	0.0319407	0	0	0.00198152
Worry	Microglia (eye)	0.000824657	0.00104518	0.000837986	1.26741	1.01616	0.792617	-1.29e-07	3.72e-08	-0.173579	0.0500554	0.000553532	0.0319407	0	0	0.00198152
Years of education	Astrocytes (eye)	0.00121931	0.00166709	0.00121997	1.36724	1.00054	0.713928	-1.3e-07	3.78e-08	-0.169975	0.0494236	0.000581814	0.0319407	0	0	0.00198152
Sleep duration	Astrocytes (cerebrum)	0.0106718	0.0328775	0.0080589	3.0808	0.75516	0.00555296	-3.97e-08	1.16e-08	-0.397363	0.116106	0.000648358	0.0319407	0	0	0.00198152
Intelligence	Endothelial cells (cerebrum)	0.00977056	0.0154683	0.00706477	1.58315	0.723067	0.41909	-9.28e-08	2.72e-08	-0.310418	0.0909845	0.000649704	0.0319407	0	0	0.00198152
Chronotype	Microglia (cerebellum)	0.00440926	0.00622241	0.00404448	1.41121	0.91727	0.654299	-6.33e-08	1.88e-08	-0.260087	0.0772456	0.000744187	0.0319407	0	0	0.00198152
Neuroticism	Endothelial cells (cerebellum)	0.00995142	0.0280584	0.0076887	2.81954	0.772623	0.0194003	-6.63e-08	1.97e-08	-0.378862	0.112573	0.000748073	0.0319407	0	0	0.00198152
Age at first birth	Microglia (cerebellum)	0.00440926	0.00193152	0.00484723	0.43806	1.09933	0.60966	-9.39e-08	2.79e-08	-0.2811	0.0835216	0.000754372	0.0319407	0	0	0.00198152
BMI	Ganglion cells	0.00853444	0.0387772	0.00510468	4.54361	0.598127	1e-08	1.21e-07	3.59e-08	0.245107	0.0727219	0.000771676	0.0319407	1	1	0.00198152
Worry	Endothelial cells (cerebellum)	0.00995142	0.0237635	0.00913832	2.38795	0.918293	0.134034	-5.62e-08	1.71e-08	-0.396571	0.120665	0.00103051	0.0393065	0	0	0.00198152
Chronotype	Megakaryocytes	0.000974062	0.00114005	0.00104223	1.1704	1.06999	0.873574	-1.98e-07	6.05e-08	-0.21962	0.0671062	0.00105913	0.0393065	0	0	0.00198152
Intelligence	SLC2A4 PEX5L+ cells	0.0155032	0.0715829	0.0104111	4.61728	0.671546	7.2e-08	8.47e-08	2.59e-08	0.363668	0.111204	0.00109573	0.0393065	1	1	0.00198152
Age at menarche	Endothelial cells (cerebellum)	0.00995142	0.0172563	0.00639361	1.73406	0.642482	0.254162	-1.07e-07	3.3e-08	-0.268731	0.0828796	0.00112866	0.0393065	0	0	0.00198152
Sleep duration	Purkinje neurons	0.0177768	0.120346	0.0158745	6.76985	0.892991	2.51e-10	4.17e-08	1.29e-08	0.550883	0.170417	0.00120527	0.0393065	1	1	0.00198152
Reaction time	Endothelial cells (cerebellum)	0.00995142	0.0186332	0.00907483	1.87241	0.911913	0.340553	-5.58e-08	1.73e-08	-0.434573	0.134733	0.00125613	0.0393065	0	0	0.00198152
Reaction time	Ganglion cells	0.00853444	0.0610126	0.00947765	7.14899	1.11052	8.98e-08	6.42e-08	1.99e-08	0.446998	0.138555	0.00125645	0.0393065	1	1	0.00198152
Sleep duration	Astrocytes (cerebellum)	0.00933266	0.0285885	0.00666541	3.06328	0.714203	0.0039854	-3.54e-08	1.1e-08	-0.336371	0.104522	0.00127994	0.0393065	0	0	0.00198152
Reaction time	Endothelial cells (cerebrum)	0.00977056	0.0175345	0.00927696	1.79462	0.949481	0.404165	-5.63e-08	1.76e-08	-0.435227	0.136057	0.00140686	0.0404929	0	0	0.00198152
Age at menarche	Megakaryocytes	0.000974062	0.0005416	0.000988854	0.556022	1.01519	0.663103	-4.35e-07	1.36e-07	-0.193297	0.060433	0.00142155	0.0404929	0	0	0.00198152
Chronotype	SLC2A4 PEX5L+ cells	0.0155032	0.0878879	0.0118359	5.669	0.763449	3.34e-09	5.04e-08	1.58e-08	0.402972	0.126329	0.00147449	0.0404929	1	0	0.00198152
General risk tolerance	Microglia (cerebrum)	0.00516593	0.000716553	0.0059042	0.138707	1.14291	0.45334	-3.48e-08	1.1e-08	-0.311713	0.0985298	0.00152831	0.0404929	0	0	0.00198152
Intelligence	Endothelial cells (cerebellum)	0.00995142	0.0178841	0.00702084	1.79714	0.705512	0.257498	-8.39e-08	2.65e-08	-0.282736	0.0893029	0.00153124	0.0404929	0	0	0.00198152
Chronotype	Endothelial cells (cerebellum)	0.00995142	0.024889	0.00705332	2.50105	0.708775	0.0351085	-5.03e-08	1.6e-08	-0.315544	0.100372	0.00163274	0.0420101	0	0	0.00198152
BMI	Megakaryocytes	0.000974062	0.0012774	0.000747214	1.31141	0.767112	0.684934	-3.5e-07	1.13e-07	-0.140455	0.045347	0.00190005	0.04601	0	0	0.00198152
SCZ	Ganglion cells	0.00853444	0.0636227	0.00973644	7.45482	1.14084	4.13e-08	3.2e-07	1.03e-07	0.405196	0.130423	0.00192883	0.04601	1	0	0.00198152
Bipolar disorder	Purkinje neurons	0.0177768	0.136194	0.022235	7.66135	1.25078	2.03e-07	3.17e-07	1.02e-07	0.738435	0.237604	0.00195512	0.04601	1	0	0.00198152
Years of education	Purkinje neurons	0.0177768	0.093382	0.010851	5.25302	0.610402	4e-11	5.2e-08	1.68e-08	0.337808	0.109138	0.00198152	0.04601	1	0	0.00198152
SCZ	Endothelial cells (cerebellum)	0.00995142	0.0272901	0.00981747	2.74233	0.98654	0.0791804	-2.81e-07	9.45e-08	-0.398047	0.133863	0.00298618	0.0676867	0	0	0.00198152
Smoking status	Endothelial cells (cerebrum)	0.00977056	0.0258335	0.0065938	2.64402	0.674864	0.0155122	-5.48e-08	1.86e-08	-0.354882	0.120453	0.00316036	0.0699689	0	0	0.00198152
General risk tolerance	Endothelial cells (cerebellum)	0.00995142	0.0142763	0.00887421	1.4346	0.891753	0.625842	-2.6e-08	8.86e-09	-0.326927	0.111407	0.00331617	0.0717499	0	0	0.00198152
Drinks per week	Stromal cells	0.00156927	0.000752189	0.00279097	0.479325	1.77852	0.769883	-6.22e-08	2.13e-08	-0.257761	0.0882685	0.00342545	0.0724673	0	0	0.00198152
Chronotype	Purkinje neurons	0.0177768	0.100827	0.0124383	5.6718	0.699693	1.28e-10	5.11e-08	1.76e-08	0.443592	0.152783	0.00376663	0.0775732	0	0	0.00198152
Smoking initiation	Stromal cells	0.00156927	0.00176729	0.00196634	1.12619	1.25303	0.919888	-7.15e-08	2.48e-08	-0.202868	0.0703656	0.00391258	0.0775732	0	0	0.00198152
Years of education	Ganglion cells	0.00853444	0.0488362	0.00666836	5.72225	0.781347	1e-08	6e-08	2.08e-08	0.251892	0.0873225	0.00395361	0.0775732	0	0	0.00198152
Age at first birth	Endothelial cells (cerebrum)	0.00977056	0.0143386	0.00921304	1.46753	0.942938	0.620439	-7.6e-08	2.64e-08	-0.345073	0.119867	0.00399274	0.0775732	0	0	0.00198152
Intelligence	Excitatory neurons	0.00514376	0.0316689	0.00601284	6.15677	1.16896	1.47e-05	1.04e-07	3.69e-08	0.25959	0.0921046	0.0046621	0.0887663	0	0	0.00198152
Intelligence	Ganglion cells	0.00853444	0.0432021	0.00711959	5.06209	0.834218	1.32e-06	9.29e-08	3.3e-08	0.279666	0.0993433	0.00493454	0.0906916	0	0	0.00198152
Chronotype	Endothelial cells (eye)	0.00141622	0.00254559	0.00144514	1.79745	1.02042	0.435618	-8.25e-08	2.94e-08	-0.153656	0.0547574	0.00495374	0.0906916	0	0	0.00198152
BMI	Inhibitory neurons (cerebrum)	0.0147538	0.0633651	0.00870402	4.29484	0.589951	8.79e-08	9.77e-08	3.5e-08	0.27507	0.0985408	0.00525986	0.0944789	0	0	0.00198152
Anorexia	Stromal cells	0.00156927	-0.0131502	0.00627928	-8.3798	4.0014	0.0187835	-5.15e-07	1.86e-07	-0.539879	0.194986	0.00572204	0.099425	0	0	0.00198152
Worry	Inhibitory neurons (cerebellum)	0.00417194	0.0353138	0.00638522	8.46462	1.53052	3.48e-06	6.5e-08	2.35e-08	0.302355	0.109313	0.00574409	0.099425	0	0	0.00198152
Intelligence	Inhibitory neurons (cerebellum)	0.00417194	0.0253296	0.00465634	6.07143	1.11611	4.21e-06	9.46e-08	3.44e-08	0.210286	0.0764677	0.00596442	0.101395	0	0	0.00198152
Chronotype	Ganglion cells	0.00853444	0.0510753	0.00772072	5.98461	0.904654	8.4e-08	5.27e-08	1.94e-08	0.29548	0.108773	0.00655166	0.107114	0	0	0.00198152
Drinks per week	Retina pigment cells	0.00195601	0.00102359	0.00339169	0.523305	1.73398	0.782398	-5.37e-08	1.98e-08	-0.254635	0.0938877	0.00660254	0.107114	0	0	0.00198152
Intelligence	Corneal and conjuctival epithelial cells	0.00144111	0.000975309	0.00181626	0.676775	1.26032	0.798135	-1.91e-07	7.05e-08	-0.179444	0.0662345	0.00663836	0.107114	0	0	0.00198152
Age at menarche	Inhibitory neurons (cerebrum)	0.0147538	0.0663514	0.0107279	4.49724	0.727127	3.08e-06	1.09e-07	4.02e-08	0.340156	0.125452	0.00686698	0.107758	0	0	0.00198152
Reaction time	SLC2A4 PEX5L+ cells	0.0155032	0.0929306	0.014268	5.99427	0.920326	1.02e-07	4.38e-08	1.62e-08	0.435114	0.160933	0.00690463	0.107758	0	0	0.00198152
General risk tolerance	Endothelial cells (cerebrum)	0.00977056	0.0149975	0.0089949	1.53497	0.920613	0.560443	-2.43e-08	9.03e-09	-0.303293	0.112705	0.00702153	0.107815	0	0	0.00198152
MDD	Endothelial cells (cerebellum)	0.00995142	0.0190658	0.00781502	1.91588	0.785317	0.245551	-3.48e-08	1.3e-08	-0.287498	0.107399	0.00749853	0.113101	0	0	0.00198152
Intelligence	Amacrine cells	0.00256839	0.0197212	0.00444805	7.67843	1.73184	0.000123962	1.59e-07	5.97e-08	0.263364	0.0988858	0.0076034	0.113101	0	0	0.00198152
Reaction time	Astrocytes (cerebrum)	0.0106718	0.0301651	0.00950127	2.82663	0.890318	0.0413414	-4.23e-08	1.59e-08	-0.345882	0.130012	0.00789265	0.115597	0	0	0.00198152
Sleep duration	Stromal cells	0.00156927	0.00205267	0.00237881	1.30804	1.51587	0.839022	-6.41e-08	2.42e-08	-0.208332	0.0786526	0.00807214	0.116435	0	0	0.00198152
SCZ	Oligodendrocytes (cerebellum)	0.0047966	0.0401985	0.0072041	8.38061	1.50192	2.07e-06	3.29e-07	1.25e-07	0.322533	0.122543	0.00844434	0.119985	0	0	0.00198152
Age at first birth	Inhibitory neurons (cerebellum)	0.00417194	0.0295055	0.00630286	7.07238	1.51078	6.59e-05	9.46e-08	3.61e-08	0.285148	0.108814	0.00875552	0.122577	0	0	0.00198152
Years of education	Amacrine cells	0.00256839	0.0222397	0.00471542	8.65901	1.83594	5.74e-05	1.2e-07	4.58e-08	0.27729	0.105832	0.00900675	0.124267	0	0	0.00198152
Reaction time	Astrocytes (cerebellum)	0.00933266	0.0254672	0.00860658	2.72883	0.922201	0.062454	-3.96e-08	1.52e-08	-0.307818	0.118152	0.0091947	0.125048	0	0	0.00198152
Neuroticism	Microglia (cerebrum)	0.00516593	0.0152379	0.00480141	2.94968	0.929438	0.0366517	-5.2e-08	2.02e-08	-0.211675	0.0822275	0.00990482	0.131609	0	0	0.00198152
Sleep duration	Endothelial cells (cerebrum)	0.00977056	0.0295447	0.00839966	3.02385	0.85969	0.0183818	-3.41e-08	1.32e-08	-0.322581	0.12487	0.00995366	0.131609	0	0	0.00198152
SCZ	Inhibitory neurons (cerebrum)	0.0147538	0.101128	0.0154696	6.85435	1.04852	7.41e-08	2.35e-07	9.15e-08	0.413931	0.161169	0.0101383	0.132214	0	0	0.00198152
Neuroticism	Microglia (eye)	0.000824657	0.00185683	0.000998434	2.25164	1.21073	0.30263	-1.32e-07	5.16e-08	-0.143979	0.0562828	0.0103958	0.133741	0	0	0.00198152
Intelligence	Unipolar brush cells	0.00207322	0.0163034	0.00376662	7.86384	1.8168	0.000176606	1.43e-07	5.61e-08	0.222139	0.0871467	0.0107068	0.135905	0	0	0.00198152
Insomnia	Oligodendrocytes (cerebellum)	0.0047966	0.0383547	0.00782336	7.99621	1.63102	2.29e-05	3.18e-08	1.26e-08	0.315744	0.125106	0.0116451	0.14587	0	0	0.00198152
Reaction time	Corneal and conjuctival epithelial cells	0.00144111	0.00148825	0.00214007	1.03271	1.48502	0.982428	-9.87e-08	3.96e-08	-0.2143	0.0859805	0.0127896	0.158127	0	0	0.00198152
SCZ	Endothelial cells (cerebrum)	0.00977056	0.0296655	0.0103853	3.03621	1.06292	0.0567986	-2.44e-07	9.92e-08	-0.343166	0.139517	0.0138074	0.166128	0	0	0.00198152
General risk tolerance	Smooth muscle	0.000472621	0.000400451	0.000591832	0.847299	1.25223	0.903059	-6.56e-08	2.67e-08	-0.107927	0.0439276	0.0139319	0.166128	0	0	0.00198152
Neuroticism	Microglia (cerebellum)	0.00440926	0.0127277	0.004432	2.8866	1.00516	0.0611594	-5.37e-08	2.18e-08	-0.201187	0.0816739	0.0139604	0.166128	0	0	0.00198152
Sleep duration	Microglia (cerebrum)	0.00516593	0.0147052	0.00486708	2.84657	0.942149	0.0489187	-3.08e-08	1.26e-08	-0.2091	0.0855411	0.014165	0.166483	0	0	0.00198152
Cigarattes per day	Astrocytes (eye)	0.00121931	-0.000920549	0.00256457	-0.754976	2.1033	0.407252	-1.03e-07	4.22e-08	-0.257469	0.105487	0.0146976	0.170636	0	0	0.00198152
Ischemic stroke	Stromal cells	0.00156927	-0.00983669	0.00782589	-6.26833	4.98697	0.14602	-3.96e-08	1.64e-08	-0.636076	0.263425	0.0153607	0.176186	0	0	0.00198152
Bipolar disorder	Inhibitory neurons (cerebrum)	0.0147538	0.10752	0.019542	7.2876	1.32454	2.27e-06	2.3e-07	9.5e-08	0.479988	0.198256	0.0155712	0.176473	0	0	0.00198152
Years of education	Inhibitory neurons (cerebellum)	0.00417194	0.0266336	0.00440834	6.38398	1.05666	1.05e-06	5.47e-08	2.27e-08	0.169629	0.0703945	0.016026	0.179491	0	0	0.00198152
SCZ	Purkinje neurons	0.0177768	0.115507	0.0171861	6.49761	0.966771	3.67e-08	2.11e-07	8.81e-08	0.413777	0.172767	0.016421	0.180794	0	0	0.00198152
Intelligence	Limbic system neurons	0.0189224	0.0797379	0.0109007	4.21394	0.576072	2.81e-08	6.62e-08	2.76e-08	0.317081	0.132197	0.0165883	0.180794	0	0	0.00198152
General risk tolerance	Unipolar brush cells	0.00207322	0.0208289	0.00625585	10.0467	3.01746	0.00263121	5.97e-08	2.5e-08	0.345682	0.144758	0.016712	0.180794	0	0	0.00198152
Cigarattes per day	Stromal cells	0.00156927	-0.00250203	0.00390487	-1.59439	2.48834	0.298776	-1.02e-07	4.29e-08	-0.312195	0.131305	0.0171242	0.183171	0	0	0.00198152
Bipolar disorder	Ganglion cells	0.00853444	0.0663636	0.0130891	7.77598	1.53368	1.39e-05	2.89e-07	1.22e-07	0.433467	0.182986	0.0173804	0.183846	0	0	0.00198152
Age at first birth	Ganglion cells	0.00853444	0.0433639	0.00798008	5.08105	0.935044	9.19e-06	6.61e-08	2.79e-08	0.270157	0.11403	0.0179299	0.1856	0	0	0.00198152
Bipolar disorder	Microglia (cerebrum)	0.00516593	0.0123886	0.00702621	2.39813	1.36011	0.301919	-2.43e-07	1.03e-07	-0.29013	0.122977	0.0179922	0.1856	0	0	0.00198152
Years of education	Limbic system neurons	0.0189224	0.0910603	0.0102022	4.8123	0.539159	2.08e-11	3.44e-08	1.46e-08	0.22956	0.0974297	0.0181311	0.1856	0	0	0.00198152
Reaction time	Limbic system neurons	0.0189224	0.105914	0.0154565	5.59727	0.816838	4.07e-08	3.72e-08	1.59e-08	0.412496	0.176309	0.0189182	0.189937	0	0	0.00198152
BMI	Inhibitory neurons (cerebellum)	0.00417194	0.0210611	0.00388031	5.04827	0.930098	2.5e-05	1.06e-07	4.54e-08	0.158613	0.0679343	0.0190891	0.189937	0	0	0.00198152
MDD	Inhibitory neurons (cerebellum)	0.00417194	0.0272193	0.00569775	6.52437	1.36573	6.65e-05	4.39e-08	1.87e-08	0.239373	0.101965	0.0191533	0.189937	0	0	0.00198152
Worry	Astrocytes (cerebrum)	0.0106718	0.0369685	0.00909834	3.46414	0.852561	0.00483461	-3.6e-08	1.55e-08	-0.266679	0.11482	0.0202456	0.198699	0	0	0.00198152
Smoking status	Microglia (cerebellum)	0.00440926	0.0132616	0.00338286	3.00767	0.767217	0.00935409	-4e-08	1.73e-08	-0.170926	0.0739257	0.0207374	0.201449	0	0	0.00198152
MDD	Stromal cells	0.00156927	3.64e-05	0.00273398	0.0232113	1.7422	0.574696	-7.46e-08	3.24e-08	-0.21013	0.0912631	0.0213419	0.204723	0	0	0.00198152
Worry	Ganglion cells	0.00853444	0.0541585	0.00781347	6.34587	0.915522	3.17e-08	4.37e-08	1.9e-08	0.275646	0.119846	0.0215045	0.204723	0	0	0.00198152
Smoking cessation	Purkinje neurons	0.0177768	0.117115	0.0369771	6.58805	2.08008	0.00823911	3.55e-08	1.55e-08	0.839371	0.366486	0.021841	0.205868	0	0	0.00198152
Neuroticism	Stromal cells	0.00156927	0.00326162	0.00233003	2.07843	1.48479	0.468149	-9.53e-08	4.19e-08	-0.185593	0.0815986	0.022961	0.214302	0	0	0.00198152
Intelligence	Photoreceptor cells	0.0032938	0.0186049	0.0033283	5.64846	1.01047	3.5e-06	8.3e-08	3.66e-08	0.154271	0.0680279	0.0232186	0.214603	0	0	0.00198152
ADHD	Purkinje neurons	0.0177768	0.0766374	0.0208371	4.31108	1.17215	0.00469682	1.43e-07	6.33e-08	0.575621	0.254803	0.0237347	0.215463	0	0	0.00198152
BMI	Corneal and conjuctival epithelial cells	0.00144111	0.00245731	0.00134361	1.70515	0.932343	0.448688	-1.82e-07	8.05e-08	-0.115079	0.0509004	0.0240773	0.215463	0	0	0.00198152
Insomnia	Inhibitory neurons (cerebrum)	0.0147538	0.09494	0.0180406	6.43495	1.22277	8.2e-06	2.21e-08	9.8e-09	0.395169	0.175233	0.0241927	0.215463	0	0	0.00198152
BMI	Amacrine cells	0.00256839	0.0126974	0.0022295	4.94373	0.868053	1.01e-05	1.03e-07	4.56e-08	0.114845	0.0508438	0.0242169	0.215463	0	0	0.00198152
Worry	Microglia (cerebrum)	0.00516593	0.0126949	0.00602339	2.45743	1.16598	0.212713	-4.43e-08	1.97e-08	-0.222683	0.0990259	0.0246835	0.216038	0	0	0.00198152
Sleep duration	Microglia (cerebellum)	0.00440926	0.0127293	0.00417974	2.88695	0.947945	0.0449594	-2.98e-08	1.33e-08	-0.186014	0.0830198	0.0248963	0.216038	0	0	0.00198152
Sleep duration	Ganglion cells	0.00853444	0.0585876	0.00957529	6.86484	1.12196	3.07e-07	3.62e-08	1.62e-08	0.308524	0.138069	0.0251496	0.216038	0	0	0.00198152
Sleep duration	Lens fiber cells	0.00229202	0.00685263	0.00243512	2.98978	1.06243	0.0572407	-3.69e-08	1.65e-08	-0.147354	0.0658901	0.0251893	0.216038	0	0	0.00198152
Age at menarche	Endothelial cells (cerebrum)	0.00977056	0.0206528	0.00704172	2.11377	0.720707	0.122536	-8.24e-08	3.7e-08	-0.205419	0.0922389	0.0258201	0.219471	0	0	0.00198152
Reaction time	Purkinje neurons	0.0177768	0.100672	0.0145864	5.66308	0.820531	5.02e-08	3.43e-08	1.54e-08	0.369948	0.166099	0.0260663	0.219603	0	0	0.00198152
Neuroticism	Photoreceptor cells	0.0032938	0.0259755	0.00409009	7.88619	1.24175	5.53e-08	6.38e-08	2.88e-08	0.201201	0.0908245	0.0266545	0.222589	0	0	0.00198152
Years of education	Lens fiber cells	0.00229202	0.00545531	0.00236952	2.38013	1.03381	0.182306	-7.08e-08	3.22e-08	-0.139501	0.0634454	0.0276827	0.228782	0	0	0.00198152
Chronotype	Limbic system neurons	0.0189224	0.0980838	0.0132364	5.18347	0.699511	8.18e-09	3.75e-08	1.7e-08	0.334306	0.151552	0.027894	0.228782	0	0	0.00198152
Medication use	Astrocytes (cerebrum)	0.0106718	0.0132972	0.0141426	1.24601	1.32523	0.852837	-8.66e-08	3.94e-08	-0.382823	0.174171	0.0281881	0.228782	0	0	0.00198152
Age at first birth	Limbic system neurons	0.0189224	0.0827743	0.0144119	4.3744	0.761629	1.07e-05	5.46e-08	2.5e-08	0.354995	0.162544	0.0286694	0.228782	0	0	0.00198152
Insomnia	Smooth muscle	0.000472621	0.000603669	0.000865801	1.27728	1.83192	0.879765	-8.01e-08	3.67e-08	-0.150325	0.0688755	0.0288232	0.228782	0	0	0.00198152
Smoking cessation	Photoreceptor cells	0.0032938	0.0334459	0.0104716	10.1542	3.17918	0.00343267	4.82e-08	2.21e-08	0.450602	0.206604	0.028995	0.228782	0	0	0.00198152
Cigarattes per day	Astrocytes (cerebrum)	0.0106718	0.0155467	0.0157736	1.4568	1.47806	0.757265	-4.26e-08	1.95e-08	-0.402178	0.184096	0.0293008	0.228782	0	0	0.00198152
Smoking initiation	Amacrine cells	0.00256839	0.0200904	0.00422553	7.82217	1.64521	5.72e-05	5.34e-08	2.45e-08	0.218867	0.100416	0.0293187	0.228782	0	0	0.00198152
Smoking initiation	Megakaryocytes	0.000974062	0.0022565	0.00111117	2.31659	1.14076	0.251389	-9.82e-08	4.52e-08	-0.144859	0.0666766	0.0299544	0.231128	0	0	0.00198152
Worry	Microglia (cerebellum)	0.00440926	0.0103617	0.00558404	2.34998	1.26644	0.28773	-4.6e-08	2.12e-08	-0.212602	0.0979816	0.030105	0.231128	0	0	0.00198152
SCZ	Amacrine cells	0.00256839	0.0205017	0.00358858	7.98232	1.39721	5.48e-07	2.56e-07	1.19e-07	0.178302	0.0828826	0.0311825	0.235431	0	0	0.00198152
Ischemic stroke	Smooth muscle	0.000472621	-0.000371675	0.00146199	-0.786412	3.09337	0.561929	-3.69e-08	1.72e-08	-0.227784	0.106176	0.031582	0.235431	0	0	0.00198152
Neuroticism	Granule neurons	0.0051937	0.0398876	0.00729036	7.68	1.40369	6.05e-06	5.59e-08	2.6e-08	0.237989	0.110693	0.0316812	0.235431	0	0	0.00198152
Smoking initiation	Inhibitory neurons (cerebellum)	0.00417194	0.0296215	0.00616669	7.10018	1.47814	6.49e-05	4.3e-08	2e-08	0.23652	0.110009	0.0320418	0.235431	0	0	0.00198152
Age of drinking initiation	Endothelial cells (cerebrum)	0.00977056	0.00406103	0.0170116	0.415639	1.74111	0.736735	-3.24e-08	1.51e-08	-0.423026	0.197151	0.0321052	0.235431	0	0	0.00198152
BMI	Stromal cells	0.00156927	0.00236376	0.00176596	1.50628	1.12534	0.653202	-1.51e-07	7.03e-08	-0.116598	0.0542839	0.0321492	0.235431	0	0	0.00198152
Reaction time	Granule neurons	0.0051937	0.0400362	0.0085748	7.70862	1.651	8.97e-05	5.07e-08	2.37e-08	0.293781	0.137329	0.0324316	0.235686	0	0	0.00198152
Worry	Amacrine cells	0.00256839	0.0225978	0.00494797	8.79843	1.92649	7.64e-05	7.28e-08	3.43e-08	0.252646	0.119035	0.0339144	0.243847	0	0	0.00198152
General risk tolerance	PDE11A FAM19A2+ cells	0.00199669	0.01521	0.00436481	7.61763	2.18603	0.00279721	4.72e-08	2.23e-08	0.244277	0.115411	0.0340669	0.243847	0	0	0.00198152
SCZ	SLC2A4 PEX5L+ cells	0.0155032	0.100214	0.0136066	6.46409	0.877659	1.59e-09	2.05e-07	9.75e-08	0.370364	0.176149	0.035391	0.251374	0	0	0.00198152
General risk tolerance	Granule neurons	0.0051937	0.0324498	0.00831537	6.24793	1.60105	0.00104818	2.9e-08	1.38e-08	0.27108	0.128997	0.0356466	0.251374	0	0	0.00198152
Cigarattes per day	Photoreceptor cells	0.0032938	0.0345344	0.0124214	10.4847	3.77114	0.012302	1.06e-07	5.07e-08	0.522614	0.249967	0.0360793	0.252555	0	0	0.00198152
Age at menarche	Inhibitory neurons (cerebellum)	0.00417194	0.0221808	0.00505081	5.31666	1.21066	0.000362333	1.15e-07	5.49e-08	0.190545	0.0909643	0.0366298	0.253518	0	0	0.00198152
Years of education	Endothelial cells (cerebrum)	0.00977056	0.0310238	0.0068731	3.17523	0.70345	0.00222226	-4.1e-08	1.96e-08	-0.191371	0.0914849	0.0367495	0.253518	0	0	0.00198152
Alzheimer's	Smooth muscle	0.000472621	6.28e-05	0.00139256	0.132978	2.94647	0.769055	-3.67e-08	1.76e-08	-0.25149	0.120606	0.0372551	0.255157	0	0	0.00198152
Worry	Limbic system neurons	0.0189224	0.106247	0.0137822	5.6149	0.728354	2.56e-09	3.44e-08	1.66e-08	0.345052	0.166508	0.0375251	0.255171	0	0	0.00198152
Ischemic stroke	Ganglion cells	0.00853444	0.00386025	0.0203492	0.452315	2.38436	0.818356	-1.54e-08	7.44e-09	-0.643343	0.31081	0.0382274	0.258103	0	0	0.00198152
Smoking initiation	Retina pigment cells	0.00195601	0.00338986	0.00267384	1.73305	1.36699	0.59206	-4.9e-08	2.38e-08	-0.159082	0.0772686	0.0393734	0.263281	0	0	0.00198152
MDD	Unipolar brush cells	0.00207322	0.0159685	0.00418267	7.70228	2.01748	0.000942005	5.46e-08	2.65e-08	0.208175	0.101037	0.0395475	0.263281	0	0	0.00198152
Alzheimer's	SKOR2 NPSR1+ cells	0.0113283	0.0250801	0.0387285	2.21393	3.41874	0.724391	-1.54e-08	7.52e-09	-0.852001	0.416042	0.0401743	0.265597	0	0	0.00198152
Smoking cessation	Retina pigment cells	0.00195601	-0.00495004	0.00677247	-2.53068	3.46239	0.310231	-6.08e-08	2.97e-08	-0.403622	0.197164	0.0409489	0.26885	0	0	0.00198152
Neuroticism	Unipolar brush cells	0.00207322	0.0213532	0.00543332	10.2996	2.62072	0.00058654	1e-07	4.91e-08	0.263459	0.129359	0.041752	0.270784	0	0	0.00198152
Anorexia	SKOR2 NPSR1+ cells	0.0113283	0.0490012	0.0220508	4.32556	1.94653	0.0887558	1.66e-07	8.17e-08	0.547254	0.269341	0.0418123	0.270784	0	0	0.00198152
Age at menarche	Retina pigment cells	0.00195601	0.00255366	0.00192631	1.30555	0.984815	0.756171	-1.14e-07	5.64e-08	-0.111587	0.0552061	0.0427076	0.274714	0	0	0.00198152
Intelligence	SKOR2 NPSR1+ cells	0.0113283	0.0508571	0.00723055	4.48939	0.638274	7.44e-08	5.64e-08	2.8e-08	0.202857	0.100709	0.0440632	0.281532	0	0	0.00198152
Chronotype	Inhibitory neurons (cerebrum)	0.0147538	0.0786362	0.0117082	5.3299	0.793572	1.24e-07	3.24e-08	1.61e-08	0.252387	0.125415	0.0447958	0.282914	0	0	0.00198152
Reaction time	Amacrine cells	0.00256839	0.0200852	0.00420517	7.82016	1.63728	4.21e-05	5.11e-08	2.55e-08	0.195725	0.0976709	0.0448739	0.282914	0	0	0.00198152
Age at menarche	Oligodendrocytes (cerebrum)	0.00661929	0.0303495	0.00614234	4.585	0.927945	0.000167744	9.14e-08	4.56e-08	0.186113	0.0928528	0.0451802	0.282971	0	0	0.00198152
Age at menarche	Oligodendrocytes (cerebellum)	0.0047966	0.0247109	0.00581941	5.15175	1.21324	0.000839506	1.17e-07	5.89e-08	0.203412	0.102402	0.046118	0.286066	0	0	0.00198152
SCZ	Granule neurons	0.0051937	0.0369248	0.00619265	7.10955	1.19234	6.81e-07	1.73e-07	8.68e-08	0.182444	0.0915383	0.0464958	0.286066	0	0	0.00198152
Alzheimer's	Microglia (eye)	0.000824657	0.0239851	0.0103788	29.0849	12.5856	0.0293703	1.1e-07	5.55e-08	1.09856	0.554272	0.0465759	0.286066	0	0	0.00198152
Smoking status	Microglia (cerebrum)	0.00516593	0.0171332	0.00389358	3.31658	0.753703	0.00231141	-3.33e-08	1.68e-08	-0.154763	0.0780786	0.0470105	0.286885	0	0	0.00198152
Sleep duration	Limbic system neurons	0.0189224	0.11288	0.0159464	5.96542	0.842723	6.39e-09	2.45e-08	1.24e-08	0.332193	0.168131	0.0485309	0.290126	0	0	0.00198152
ASD	Excitatory neurons	0.00514376	-0.0228697	0.0153752	-4.4461	2.9891	0.0606264	-5.27e-07	2.67e-07	-0.496651	0.251624	0.048634	0.290126	0	0	0.00198152
Age at menarche	SKOR2 NPSR1+ cells	0.0113283	0.0506371	0.0100429	4.46997	0.886529	0.000147779	9.31e-08	4.73e-08	0.249595	0.126808	0.0488727	0.290126	0	0	0.00198152
Neuroticism	Corneal and conjuctival epithelial cells	0.00144111	0.00411622	0.00202919	2.85628	1.40808	0.189324	-9.52e-08	4.84e-08	-0.151815	0.0771833	0.0489759	0.290126	0	0	0.00198152
Age at first birth	Inhibitory neurons (cerebrum)	0.0147538	0.0675583	0.0121283	4.57904	0.822044	1.24e-05	4.9e-08	2.49e-08	0.278461	0.141504	0.0490655	0.290126	0	0	0.00198152
General risk tolerance	Astrocytes (cerebrum)	0.0106718	0.0228138	0.00996684	2.13777	0.933944	0.221969	-1.88e-08	9.56e-09	-0.247857	0.126038	0.0496899	0.292005	0	0	0.00198152
Worry	Inhibitory neurons (cerebrum)	0.0147538	0.0848552	0.0127066	5.75141	0.861241	1.61e-07	2.9e-08	1.49e-08	0.25414	0.130575	0.0512891	0.299554	0	0	0.00198152
Sleep duration	Endothelial cells (cerebellum)	0.00995142	0.0354676	0.00873587	3.56408	0.877851	0.00321109	-2.56e-08	1.32e-08	-0.243975	0.1258	0.0519019	0.301284	0	0	0.00198152
Chronotype	PDE11A FAM19A2+ cells	0.00199669	0.0150505	0.00359284	7.53774	1.7994	0.000321444	7.17e-08	3.7e-08	0.185129	0.0955337	0.0529063	0.302177	0	0	0.00198152
Worry	Stromal cells	0.00156927	0.00336171	0.0023143	2.14222	1.47476	0.441388	-6.51e-08	3.36e-08	-0.156592	0.0808215	0.0529957	0.302177	0	0	0.00198152
Medication use	Endothelial cells (cerebrum)	0.00977056	0.0103402	0.0155376	1.0583	1.59025	0.970801	-8.71e-08	4.5e-08	-0.363974	0.188046	0.0530079	0.302177	0	0	0.00198152
Drinks per week	Limbic system neurons	0.0189224	0.106447	0.0193927	5.62545	1.02486	1.24e-05	2.14e-08	1.11e-08	0.370141	0.191989	0.0535058	0.3032	0	0	0.00198152
Sleep duration	Retina pigment cells	0.00195601	0.00523905	0.00261846	2.67843	1.33867	0.207595	-4.03e-08	2.1e-08	-0.149872	0.0780971	0.0547135	0.30448	0	0	0.00198152
Bipolar disorder	Microglia (cerebellum)	0.00440926	0.0120447	0.00641456	2.73168	1.45479	0.231784	-2.13e-07	1.11e-07	-0.233963	0.121924	0.0547426	0.30448	0	0	0.00198152
Anorexia	Retinal progenitor and muller glia	0.0038141	-0.010871	0.011327	-2.85022	2.96977	0.185386	-2.1e-07	1.1e-07	-0.383957	0.201121	0.0548262	0.30448	0	0	0.00198152
Insomnia	Oligodendrocytes (cerebrum)	0.00661929	0.0453406	0.0100073	6.84977	1.51184	0.000126404	2.13e-08	1.11e-08	0.2477	0.129083	0.0550111	0.30448	0	0	0.00198152
Smoking cessation	Corneal and conjuctival epithelial cells	0.00144111	-0.00227072	0.00517695	-1.57567	3.59233	0.472237	-7.83e-08	4.15e-08	-0.370878	0.19657	0.0589324	0.324298	0	0	0.00198152
General risk tolerance	Ganglion cells	0.00853444	0.039523	0.00895813	4.631	1.04964	0.00051077	1.97e-08	1.04e-08	0.221153	0.116751	0.0592867	0.324373	0	0	0.00198152
Years of education	Inhibitory neurons (cerebrum)	0.0147538	0.0753837	0.0078725	5.10944	0.533592	1.73e-13	3.74e-08	1.99e-08	0.218322	0.116166	0.0601599	0.326504	0	0	0.00198152
Reaction time	Inhibitory neurons (cerebrum)	0.0147538	0.0845321	0.0147179	5.72952	0.997569	4.21e-06	3.1e-08	1.65e-08	0.300283	0.159828	0.0603621	0.326504	0	0	0.00198152
Chronotype	Amacrine cells	0.00256839	0.0171352	0.00326027	6.67157	1.26938	7.82e-06	4.67e-08	2.49e-08	0.14408	0.0768223	0.0607438	0.326712	0	0	0.00198152
BMI	Purkinje neurons	0.0177768	0.0670913	0.00845758	3.77409	0.475765	1.54e-08	5.86e-08	3.13e-08	0.183455	0.0979887	0.0612515	0.327592	0	0	0.00198152
Age at menarche	Microglia (cerebellum)	0.00440926	0.00778041	0.004326	1.76456	0.981116	0.435371	-8.69e-08	4.67e-08	-0.142948	0.07682	0.0625078	0.332444	0	0	0.00198152
MDD	Granule neurons	0.0051937	0.0281702	0.00597923	5.42392	1.15125	0.000144958	2.72e-08	1.46e-08	0.167418	0.0898641	0.063699	0.336897	0	0	0.00198152
General risk tolerance	Astrocytes (eye)	0.00121931	0.000917365	0.00197764	0.752365	1.62193	0.878608	-4.32e-08	2.34e-08	-0.151039	0.0818128	0.0644927	0.338106	0	0	0.00198152
BMI	Oligodendrocytes (cerebellum)	0.0047966	0.0208063	0.00378346	4.3377	0.78878	3.78e-05	7.34e-08	3.98e-08	0.11524	0.0624871	0.0648215	0.338106	0	0	0.00198152
Smoking cessation	Astrocytes (cerebrum)	0.0106718	0.020425	0.0217972	1.91392	2.04251	0.655501	-2.46e-08	1.33e-08	-0.43953	0.237632	0.0650682	0.338106	0	0	0.00198152
Neuroticism	Inhibitory neurons (cerebellum)	0.00417194	0.0313353	0.0058478	7.51098	1.4017	7.8e-06	5.09e-08	2.76e-08	0.191974	0.104096	0.0653483	0.338106	0	0	0.00198152
Neuroticism	Horizontal cells	0.00194458	0.0190348	0.00540678	9.78864	2.78044	0.00226524	1.14e-07	6.23e-08	0.2613	0.142798	0.0668647	0.344082	0	0	0.00198152
Age at first birth	Granule neurons	0.0051937	0.0305134	0.0068097	5.87508	1.31115	0.000232728	6.13e-08	3.36e-08	0.208575	0.114325	0.0680835	0.34847	0	0	0.00198152
SCZ vs bipolar	Horizontal cells	0.00194458	0.0181993	0.00627707	9.35901	3.22799	0.00844278	3.08e-07	1.69e-07	0.316654	0.173749	0.0688725	0.350623	0	0	0.00198152
MDD	Ganglion cells	0.00853444	0.0401537	0.00716608	4.7049	0.839666	1.46e-05	2.69e-08	1.48e-08	0.198694	0.109319	0.0697869	0.353389	0	0	0.00198152
Age of drinking initiation	Microglia (cerebrum)	0.00516593	-0.000339929	0.0111385	-0.065802	2.15615	0.620476	-3.25e-08	1.8e-08	-0.303826	0.168273	0.0704878	0.355049	0	0	0.00198152
Age at first birth	Endothelial cells (cerebellum)	0.00995142	0.0216485	0.0100715	2.17542	1.01207	0.246477	-5.2e-08	2.88e-08	-0.23767	0.131632	0.0709155	0.355324	0	0	0.00198152
Neuroticism	Retinal progenitor and muller glia	0.0038141	0.012799	0.00394638	3.35572	1.03468	0.0236917	-4.7e-08	2.62e-08	-0.159898	0.0891346	0.0723327	0.360527	0	0	0.00198152
Anorexia	Granule neurons	0.0051937	0.0309466	0.0152191	5.95849	2.9303	0.0923552	1.84e-07	1.03e-07	0.419165	0.234641	0.0743555	0.368679	0	0	0.00198152
Neuroticism	Astrocytes (cerebrum)	0.0106718	0.0443572	0.00785152	4.15649	0.735728	3.18e-05	-3.19e-08	1.8e-08	-0.191319	0.107954	0.0755629	0.372263	0	0	0.00198152
SCZ	Horizontal cells	0.00194458	0.0176037	0.00452437	9.05269	2.32666	0.000582995	3.87e-07	2.18e-07	0.219724	0.123772	0.0758602	0.372263	0	0	0.00198152
Sleep duration	Retinal progenitor and muller glia	0.0038141	0.0131495	0.00390004	3.4476	1.02253	0.0172035	-2.63e-08	1.49e-08	-0.149324	0.0845981	0.0779108	0.380365	0	0	0.00198152
Alzheimer's	Microglia (cerebrum)	0.00516593	0.122008	0.0574227	23.6178	11.1157	0.0434256	4.18e-08	2.38e-08	1.57392	0.896157	0.0789703	0.38357	0	0	0.00198152
Worry	Unipolar brush cells	0.00207322	0.0184217	0.0049728	8.88556	2.39859	0.00124854	6.37e-08	3.64e-08	0.20719	0.118394	0.0803255	0.384411	0	0	0.00198152
Chronotype	Astrocytes (cerebrum)	0.0106718	0.0381136	0.00751615	3.57144	0.704302	0.000357405	-2.45e-08	1.4e-08	-0.161325	0.0921855	0.0805054	0.384411	0	0	0.00198152
Bipolar disorder	Endothelial cells (cerebellum)	0.00995142	0.0371228	0.0125753	3.7304	1.26367	0.0314058	-1.73e-07	9.9e-08	-0.290213	0.166076	0.0805571	0.384411	0	0	0.00198152
MDD	Microglia (cerebellum)	0.00440926	0.00861738	0.00479921	1.95438	1.08844	0.380253	-2.79e-08	1.6e-08	-0.150967	0.0865763	0.0808041	0.384411	0	0	0.00198152
Anorexia	Oligodendrocytes (cerebellum)	0.0047966	0.0244925	0.0127667	5.10623	2.66161	0.125473	1.74e-07	1e-07	0.36869	0.211891	0.0811624	0.384411	0	0	0.00198152
Age of drinking initiation	Endothelial cells (cerebellum)	0.00995142	0.00871875	0.016632	0.876132	1.67132	0.940915	-2.67e-08	1.54e-08	-0.3512	0.202565	0.0821771	0.38729	0	0	0.00198152
Worry	Retinal progenitor and muller glia	0.0038141	0.0124951	0.00390238	3.27602	1.02315	0.0291051	-3.34e-08	1.93e-08	-0.140176	0.0809999	0.0833986	0.389056	0	0	0.00198152
ASD	Inhibitory neurons (cerebrum)	0.0147538	0.0357723	0.0315059	2.42461	2.13544	0.50524	3.96e-07	2.29e-07	0.624643	0.36122	0.0834808	0.389056	0	0	0.00198152
Chronotype	SKOR2 NPSR1+ cells	0.0113283	0.0628711	0.010048	5.54992	0.88698	6.98e-07	3.46e-08	2e-08	0.231646	0.133899	0.0837778	0.389056	0	0	0.00198152
Anorexia	Photoreceptor cells	0.0032938	-0.00880043	0.00941382	-2.67182	2.85804	0.19366	-2.01e-07	1.16e-07	-0.341004	0.196799	0.0844277	0.39017	0	0	0.00198152
Age at menarche	Ganglion cells	0.00853444	0.0348086	0.00634607	4.07861	0.743584	5.42e-05	7.68e-08	4.46e-08	0.17228	0.100048	0.0848665	0.390304	0	0	0.00198152
Reaction time	Microglia (cerebellum)	0.00440926	0.0109545	0.00543071	2.48442	1.23166	0.229417	-3.44e-08	2.01e-08	-0.175474	0.10253	0.0868338	0.395862	0	0	0.00198152
Neuroticism	Astrocytes (cerebellum)	0.00933266	0.0386815	0.00708832	4.14475	0.759518	6.03e-05	-2.94e-08	1.72e-08	-0.167559	0.0980278	0.0869067	0.395862	0	0	0.00198152
SCZ vs bipolar	Photoreceptor cells	0.0032938	0.02631	0.00796763	7.98773	2.41898	0.00323417	2.14e-07	1.25e-07	0.302062	0.176438	0.0873303	0.395897	0	0	0.00198152
Age at menarche	Granule neurons	0.0051937	0.023853	0.00515601	4.59269	0.992745	0.000364816	7.53e-08	4.42e-08	0.140837	0.0826691	0.0884124	0.398903	0	0	0.00198152
Years of education	Unipolar brush cells	0.00207322	0.0141718	0.0032199	6.83567	1.5531	0.000263392	5.71e-08	3.37e-08	0.123815	0.0730748	0.0902173	0.402756	0	0	0.00198152
Age at menarche	Microglia (cerebrum)	0.00516593	0.0102945	0.0048928	1.99278	0.947129	0.293566	-7.45e-08	4.41e-08	-0.133287	0.0788987	0.0910091	0.402756	0	0	0.00198152
Sleep duration	Granule neurons	0.0051937	0.0392009	0.0088431	7.54779	1.70266	0.000158167	3.28e-08	1.94e-08	0.232894	0.137748	0.0912153	0.402756	0	0	0.00198152
Insomnia	Photoreceptor cells	0.0032938	0.00950766	0.00485402	2.88653	1.47368	0.202341	-2.14e-08	1.27e-08	-0.169824	0.100783	0.0912359	0.402756	0	0	0.00198152
Smoking status	Astrocytes (cerebrum)	0.0106718	0.0391878	0.00708567	3.6721	0.663964	7.04e-05	-3.19e-08	1.89e-08	-0.218463	0.129434	0.0914	0.402756	0	0	0.00198152
Reaction time	Retinal progenitor and muller glia	0.0038141	0.0106766	0.00499641	2.79924	1.30999	0.172774	-3.54e-08	2.11e-08	-0.164198	0.0978694	0.0925102	0.402756	0	0	0.00198152
Years of education	SLC2A4 PEX5L+ cells	0.0155032	0.0747897	0.00915845	4.82413	0.590744	7.84e-10	2.98e-08	1.77e-08	0.178159	0.105819	0.092788	0.402756	0	0	0.00198152
BMI	Unipolar brush cells	0.00207322	0.0123319	0.00362822	5.94819	1.75004	0.00522161	1.4e-07	8.35e-08	0.146483	0.0873664	0.0928699	0.402756	0	0	0.00198152
Intelligence	Granule neurons	0.0051937	0.0265803	0.00548544	5.1178	1.05617	0.000103158	5.86e-08	3.49e-08	0.147041	0.0875723	0.093074	0.402756	0	0	0.00198152
MDD	SKOR2 NPSR1+ cells	0.0113283	0.0510684	0.00833524	4.50804	0.73579	3.78e-06	2e-08	1.2e-08	0.176398	0.105839	0.094277	0.406116	0	0	0.00198152
Drinks per week	Skeletal muscle	0.000764335	0.00109277	0.00187054	1.42969	2.44727	0.860671	-7.13e-08	4.28e-08	-0.172774	0.103713	0.0953191	0.408756	0	0	0.00198152
Smoking cessation	Ganglion cells	0.00853444	0.0546936	0.0179546	6.40857	2.10378	0.0110358	2.71e-08	1.63e-08	0.412293	0.247984	0.096756	0.413057	0	0	0.00198152
Sleep duration	Endothelial cells (eye)	0.00141622	0.0040207	0.00191898	2.83903	1.35499	0.172427	-4.42e-08	2.67e-08	-0.125064	0.0755478	0.0977897	0.41542	0	0	0.00198152
Neuroticism	Ganglion cells	0.00853444	0.0538449	0.00786778	6.30914	0.921886	4.37e-08	4.15e-08	2.51e-08	0.211933	0.128181	0.098467	0.41542	0	0	0.00198152
Smoking initiation	Microglia (cerebellum)	0.00440926	0.0130834	0.00403037	2.96725	0.91407	0.0350409	-2.24e-08	1.36e-08	-0.122268	0.0742344	0.0990249	0.41542	0	0	0.00198152
Smoking initiation	Horizontal cells	0.00194458	0.0142138	0.00376005	7.30945	1.93361	0.00146676	5.17e-08	3.14e-08	0.172649	0.104858	0.0994701	0.41542	0	0	0.00198152
General risk tolerance	Stromal cells	0.00156927	0.0015626	0.00267688	0.995753	1.70581	0.998016	-3.39e-08	2.06e-08	-0.145125	0.0881882	0.0994912	0.41542	0	0	0.00198152
Insomnia	Amacrine cells	0.00256839	0.0206879	0.00542791	8.05483	2.11335	0.000718856	2.86e-08	1.74e-08	0.201749	0.122743	0.100562	0.415606	0	0	0.00198152
Drinks per week	Endothelial cells (cerebellum)	0.00995142	0.031876	0.0121714	3.20317	1.22309	0.0722519	-2.2e-08	1.34e-08	-0.267213	0.162757	0.101092	0.415606	0	0	0.00198152
Neuroticism	Retina pigment cells	0.00195601	0.00601276	0.0026536	3.07399	1.35664	0.125307	-5.8e-08	3.54e-08	-0.129245	0.0788841	0.101236	0.415606	0	0	0.00198152
Alzheimer's	Microglia (cerebellum)	0.00440926	0.107632	0.0536075	24.4104	12.1579	0.057266	4.34e-08	2.65e-08	1.50253	0.917443	0.101282	0.415606	0	0	0.00198152
Age at menarche	Purkinje neurons	0.0177768	0.0685721	0.0124435	3.85739	0.699987	6.81e-05	6.43e-08	3.95e-08	0.223124	0.137067	0.10359	0.419796	0	0	0.00198152
Age of drinking initiation	Excitatory neurons	0.00514376	0.0306936	0.0111954	5.96715	2.17651	0.023301	3.08e-08	1.9e-08	0.299738	0.184903	0.103989	0.419796	0	0	0.00198152
Drinks per week	Microglia (cerebrum)	0.00516593	0.0153147	0.00717004	2.96455	1.38795	0.15819	-2.08e-08	1.28e-08	-0.179968	0.11075	0.104877	0.419796	0	0	0.00198152
Years of education	Oligodendrocytes (cerebellum)	0.0047966	0.0269196	0.00518843	5.61222	1.08169	4.01e-05	4e-08	2.46e-08	0.130206	0.0800769	0.10494	0.419796	0	0	0.00198152
Smoking initiation	PDE11A FAM19A2+ cells	0.00199669	0.0144235	0.00380394	7.22372	1.90513	0.00132346	4.89e-08	3.02e-08	0.167732	0.103589	0.104941	0.419796	0	0	0.00198152
Alzheimer's	Astrocytes (cerebrum)	0.0106718	0.0200159	0.028222	1.87559	2.64454	0.740348	-1.51e-08	9.34e-09	-0.836858	0.517633	0.105315	0.419796	0	0	0.00198152
Medication use	Amacrine cells	0.00256839	0.0171372	0.0059387	6.67236	2.31223	0.0135726	1.09e-07	6.71e-08	0.225515	0.138826	0.10539	0.419796	0	0	0.00198152
Sleep duration	SKOR2 NPSR1+ cells	0.0113283	0.072582	0.0126657	6.40714	1.11806	2.25e-06	2.44e-08	1.51e-08	0.248314	0.15367	0.10594	0.420166	0	0	0.00198152
SCZ vs bipolar	Unipolar brush cells	0.00207322	0.0193002	0.00775122	9.30931	3.73875	0.0257116	2.45e-07	1.52e-07	0.288803	0.179176	0.106414	0.420166	0	0	0.00198152
Worry	Granule neurons	0.0051937	0.0340163	0.00646085	6.54953	1.24398	1.31e-05	3.07e-08	1.9e-08	0.161399	0.0998887	0.106807	0.420166	0	0	0.00198152
Cigarattes per day	Corneal and conjuctival epithelial cells	0.00144111	-0.000603144	0.00443041	-0.418527	3.0743	0.644336	-1.04e-07	6.46e-08	-0.260246	0.161653	0.1075	0.420202	0	0	0.00198152
Cigarattes per day	Excitatory neurons	0.00514376	0.0341324	0.012283	6.6357	2.38795	0.0177327	4.36e-08	2.71e-08	0.289753	0.180099	0.107699	0.420202	0	0	0.00198152
Anorexia	Inhibitory neurons (cerebrum)	0.0147538	0.0528233	0.027822	3.58032	1.88575	0.169332	1.41e-07	8.78e-08	0.539385	0.335872	0.109375	0.424078	0	0	0.00198152
SCZ	Corneal and conjuctival epithelial cells	0.00144111	0.00317943	0.00285611	2.20623	1.98188	0.543034	-4.53e-07	2.83e-07	-0.178808	0.111705	0.109916	0.424078	0	0	0.00198152
Sleep duration	Smooth muscle	0.000472621	0.00127203	0.000762979	2.69143	1.61436	0.293637	-8.04e-08	5.03e-08	-0.100256	0.0627224	0.110087	0.424078	0	0	0.00198152
Smoking status	Retina pigment cells	0.00195601	0.00602204	0.00195798	3.07874	1.00101	0.0379087	-4.21e-08	2.64e-08	-0.107124	0.0671752	0.110474	0.424078	0	0	0.00198152
Reaction time	SKOR2 NPSR1+ cells	0.0113283	0.0653425	0.0118969	5.76808	1.0502	8.94e-06	2.73e-08	1.72e-08	0.226968	0.142998	0.112821	0.429121	0	0	0.00198152
BMI	Oligodendrocytes (cerebrum)	0.00661929	0.026993	0.00483435	4.07793	0.730343	4.22e-05	6.16e-08	3.89e-08	0.113273	0.0715312	0.112874	0.429121	0	0	0.00198152
Chronotype	Astrocytes (cerebellum)	0.00933266	0.0331169	0.00675932	3.5485	0.724266	0.000607563	-2.28e-08	1.44e-08	-0.142524	0.0900149	0.11314	0.429121	0	0	0.00198152
Medication use	Astrocytes (cerebellum)	0.00933266	0.0164499	0.0130016	1.76262	1.39312	0.584635	-5.93e-08	3.75e-08	-0.248858	0.157372	0.113715	0.42959	0	0	0.00198152
Cigarattes per day	Horizontal cells	0.00194458	0.0180805	0.00732905	9.29792	3.76897	0.0279439	8.9e-08	5.64e-08	0.320109	0.202855	0.114358	0.43031	0	0	0.00198152
MDD	Megakaryocytes	0.000974062	0.00149828	0.00146344	1.53818	1.50241	0.720726	-1.01e-07	6.4e-08	-0.147696	0.0935896	0.115016	0.431084	0	0	0.00198152
Drinks per week	Amacrine cells	0.00256839	0.0195173	0.005093	7.59904	1.98296	0.00101562	3.23e-08	2.06e-08	0.193357	0.123317	0.116008	0.431614	0	0	0.00198152
Medication use	PDE11A FAM19A2+ cells	0.00199669	0.0132968	0.00504395	6.65941	2.52616	0.0233472	1.2e-07	7.63e-08	0.20793	0.132209	0.117283	0.431614	0	0	0.00198152
SCZ	Unipolar brush cells	0.00207322	0.0162917	0.00371361	7.85816	1.79123	0.000130026	2.08e-07	1.33e-07	0.135878	0.0868835	0.117338	0.431614	0	0	0.00198152
Smoking status	Skeletal muscle	0.000764335	0.00198788	0.00129795	2.6008	1.69814	0.34664	-9.45e-08	6.04e-08	-0.12274	0.0784495	0.117683	0.431614	0	0	0.00198152
Smoking initiation	Microglia (cerebrum)	0.00516593	0.0161569	0.00461884	3.12759	0.894097	0.0199935	-1.96e-08	1.25e-08	-0.116358	0.0742079	0.118391	0.431614	0	0	0.00198152
Worry	Astrocytes (cerebellum)	0.00933266	0.035518	0.0078844	3.80577	0.844818	0.00115436	-2.41e-08	1.55e-08	-0.169481	0.109002	0.119505	0.431614	0	0	0.00198152
ADHD	Amacrine cells	0.00256839	0.018836	0.00765878	7.33379	2.98194	0.0333251	1.91e-07	1.23e-07	0.272205	0.175294	0.119743	0.431614	0	0	0.00198152
Years of education	Smooth muscle	0.000472621	0.00115638	0.000617857	2.44674	1.3073	0.269396	-1.32e-07	8.47e-08	-0.0812152	0.0521131	0.120676	0.431614	0	0	0.00198152
MDD	Astrocytes (cerebrum)	0.0106718	0.0297085	0.00831833	2.78384	0.779471	0.0228756	-1.92e-08	1.24e-08	-0.166552	0.107565	0.120746	0.431614	0	0	0.00198152
Alzheimer's	Astrocytes (eye)	0.00121931	0.0178612	0.00753871	14.6486	6.18278	0.0269103	3.43e-08	2.21e-08	0.499492	0.32183	0.120812	0.431614	0	0	0.00198152
MDD	Excitatory neurons	0.00514376	0.0264434	0.00600364	5.14086	1.16717	0.000373407	2.47e-08	1.6e-08	0.151321	0.0980218	0.121329	0.431614	0	0	0.00198152
Intelligence	Stromal cells	0.00156927	0.000585174	0.00378278	0.372896	2.41054	0.795098	-1.63e-07	1.06e-07	-0.187124	0.121688	0.121979	0.431614	0	0	0.00198152
Smoking status	Astrocytes (cerebellum)	0.00933266	0.0342951	0.00765896	3.67474	0.820662	0.0013823	-2.95e-08	1.91e-08	-0.19179	0.124176	0.12204	0.431614	0	0	0.00198152
Anorexia	Smooth muscle	0.000472621	0.00358372	0.00205807	7.58265	4.35459	0.133178	6.2e-07	4.01e-07	0.249246	0.161206	0.12246	0.431614	0	0	0.00198152
Worry	SKOR2 NPSR1+ cells	0.0113283	0.0665385	0.0106408	5.87366	0.939313	7.07e-07	2.81e-08	1.82e-08	0.211645	0.137079	0.122547	0.431614	0	0	0.00198152
Insomnia	Lens fiber cells	0.00229202	0.0180012	0.00492739	7.85385	2.1498	0.00142332	3.24e-08	2.1e-08	0.195217	0.126529	0.123819	0.431614	0	0	0.00198152
SCZ vs bipolar	Microglia (cerebrum)	0.00516593	0.0058265	0.0113869	1.12787	2.20423	0.953869	-1.58e-07	1.03e-07	-0.287997	0.187745	0.123938	0.431614	0	0	0.00198152
Neuroticism	Amacrine cells	0.00256839	0.0210721	0.0050207	8.2044	1.95481	0.000304815	6.61e-08	4.3e-08	0.185766	0.120846	0.124013	0.431614	0	0	0.00198152
ASD	SKOR2 NPSR1+ cells	0.0113283	0.0294884	0.0271969	2.60308	2.4008	0.503019	3.82e-07	2.49e-07	0.518223	0.337794	0.124442	0.431614	0	0	0.00198152
Worry	Megakaryocytes	0.000974062	0.00198723	0.0019254	2.04015	1.97667	0.599666	-1.51e-07	9.87e-08	-0.188605	0.12328	0.124969	0.431614	0	0	0.00198152
Medication use	Endothelial cells (cerebellum)	0.00995142	0.0156111	0.0156032	1.56873	1.56794	0.717501	-6.92e-08	4.51e-08	-0.291326	0.189867	0.125031	0.431614	0	0	0.00198152
Insomnia	Horizontal cells	0.00194458	0.0172007	0.0056395	8.84545	2.90012	0.00613746	3.93e-08	2.56e-08	0.226447	0.147507	0.125132	0.431614	0	0	0.00198152
Intelligence	Astrocytes (cerebrum)	0.0106718	0.0300736	0.00700363	2.81805	0.656276	0.00542771	-3.93e-08	2.58e-08	-0.13886	0.0911601	0.127425	0.436678	0	0	0.00198152
Sleep duration	Excitatory neurons	0.00514376	0.0355885	0.00712571	6.91876	1.38531	2.23e-05	2.52e-08	1.66e-08	0.178096	0.117317	0.128074	0.436678	0	0	0.00198152
Age at menarche	Astrocytes (cerebellum)	0.00933266	0.021975	0.00735755	2.35463	0.788366	0.0851582	-5.85e-08	3.85e-08	-0.146371	0.0963295	0.12845	0.436678	0	0	0.00198152
Anorexia	Bipolar cells	0.00131124	0.0131181	0.00752113	10.0043	5.73587	0.116281	3.48e-07	2.29e-07	0.36161	0.237956	0.128701	0.436678	0	0	0.00198152
Anorexia	Oligodendrocytes (cerebrum)	0.00661929	0.0263958	0.0152711	3.98771	2.30706	0.198865	1.28e-07	8.45e-08	0.317829	0.209817	0.129018	0.436678	0	0	0.00198152
Age at menarche	Stromal cells	0.00156927	0.00150907	0.00278118	0.961641	1.77228	0.982726	-1.63e-07	1.08e-07	-0.139437	0.0923878	0.129638	0.436678	0	0	0.00198152
Worry	Purkinje neurons	0.0177768	0.0980817	0.0133345	5.51739	0.750107	1.47e-08	2.7e-08	1.78e-08	0.263427	0.173667	0.129811	0.436678	0	0	0.00198152
Drinks per week	Endothelial cells (cerebrum)	0.00977056	0.0333178	0.011475	3.41001	1.17444	0.0409152	-1.91e-08	1.27e-08	-0.230766	0.153441	0.130946	0.437569	0	0	0.00198152
SCZ	Inhibitory neurons (cerebellum)	0.00417194	0.0294063	0.00575288	7.0486	1.37895	1.49e-05	1.63e-07	1.08e-07	0.15232	0.100924	0.130995	0.437569	0	0	0.00198152
Age at menarche	Endothelial cells (eye)	0.00141622	0.00248517	0.00153157	1.75479	1.08145	0.485607	-1.21e-07	8.04e-08	-0.0902242	0.0599506	0.132158	0.439911	0	0	0.00198152
Drinks per week	Astrocytes (cerebellum)	0.00933266	0.0334549	0.010795	3.58471	1.15669	0.0271015	-1.52e-08	1.01e-08	-0.18455	0.122628	0.132958	0.44103	0	0	0.00198152
Intelligence	Inhibitory neurons (cerebrum)	0.0147538	0.0602074	0.00897731	4.08081	0.608474	3.57e-07	3.99e-08	2.66e-08	0.166978	0.111319	0.134089	0.441839	0	0	0.00198152
Reaction time	Oligodendrocytes (cerebrum)	0.00661929	0.0224328	0.00667265	3.389	1.00806	0.0182925	-2.56e-08	1.71e-08	-0.161646	0.107975	0.13413	0.441839	0	0	0.00198152
General risk tolerance	Amacrine cells	0.00256839	0.0148754	0.00426485	5.7917	1.66052	0.00391495	2.33e-08	1.56e-08	0.144088	0.0964713	0.135263	0.443783	0	0	0.00198152
Chronotype	Microglia (eye)	0.000824657	0.00207349	0.00100246	2.51437	1.21561	0.214461	-7.52e-08	5.04e-08	-0.0899566	0.06029	0.135652	0.443783	0	0	0.00198152
Drinks per week	Microglia (cerebellum)	0.00440926	0.0133716	0.00618539	3.03261	1.40282	0.147785	-1.98e-08	1.33e-08	-0.157516	0.105806	0.138075	0.448455	0	0	0.00198152
Anorexia	Corneal and conjuctival epithelial cells	0.00144111	-0.00682463	0.00660403	-4.73567	4.58259	0.21322	-4.41e-07	2.98e-07	-0.376531	0.254436	0.138127	0.448455	0	0	0.00198152
Anorexia	Excitatory neurons	0.00514376	-0.00969094	0.0154704	-1.88402	3.0076	0.333307	-1.56e-07	1.05e-07	-0.356201	0.239751	0.138892	0.448455	0	0	0.00198152
Drinks per week	Oligodendrocytes (cerebellum)	0.0047966	0.0135042	0.00609293	2.81536	1.27026	0.153042	-2.09e-08	1.42e-08	-0.176102	0.119648	0.138964	0.448455	0	0	0.00198152
SCZ	Limbic system neurons	0.0189224	0.115347	0.0153908	6.09578	0.813366	2.93e-09	1.65e-07	1.12e-07	0.332244	0.225523	0.140561	0.448857	0	0	0.00198152
Alzheimer's	Horizontal cells	0.00194458	-0.00233352	0.0080992	-1.20001	4.16502	0.595362	-1.74e-08	1.18e-08	-0.365163	0.24764	0.140668	0.448857	0	0	0.00198152
Intelligence	Retina pigment cells	0.00195601	0.00358501	0.00237108	1.83282	1.2122	0.491297	-7.96e-08	5.41e-08	-0.1045	0.0710232	0.141	0.448857	0	0	0.00198152
Reaction time	Microglia (cerebrum)	0.00516593	0.0147662	0.00614232	2.85837	1.18901	0.119048	-2.86e-08	1.95e-08	-0.158669	0.108184	0.141072	0.448857	0	0	0.00198152
Age at first birth	Photoreceptor cells	0.0032938	0.0186783	0.00462079	5.67074	1.40287	0.00111552	5.94e-08	4.04e-08	0.14983	0.101905	0.141447	0.448857	0	0	0.00198152
ADHD	Ganglion cells	0.00853444	0.0372177	0.0117914	4.36088	1.38163	0.0148194	1.04e-07	7.12e-08	0.269607	0.184577	0.144145	0.455902	0	0	0.00198152
ADHD	SLC2A4 PEX5L+ cells	0.0155032	0.0587461	0.019281	3.78927	1.24368	0.022732	9.72e-08	6.67e-08	0.359819	0.246913	0.145021	0.457154	0	0	0.00198152
BMI	SKOR2 NPSR1+ cells	0.0113283	0.0438618	0.00677756	3.87188	0.598286	3.27e-06	5.26e-08	3.61e-08	0.127229	0.087319	0.145711	0.457812	0	0	0.00198152
Intelligence	Astrocytes (cerebellum)	0.00933266	0.0258342	0.00681887	2.76815	0.730646	0.0154242	-3.89e-08	2.68e-08	-0.130559	0.0899484	0.146244	0.457976	0	0	0.00198152
Ischemic stroke	Inhibitory neurons (cerebrum)	0.0147538	0.0272985	0.0349129	1.85027	2.36637	0.719091	-1.02e-08	7.05e-09	-0.592006	0.409181	0.149724	0.466069	0	0	0.00198152
MDD	Amacrine cells	0.00256839	0.015358	0.00427195	5.97961	1.66328	0.00337052	3.51e-08	2.44e-08	0.142613	0.0991382	0.149808	0.466069	0	0	0.00198152
BMI	PDE11A FAM19A2+ cells	0.00199669	0.00881615	0.00197325	4.41539	0.98826	0.000640324	7.91e-08	5.5e-08	0.0738396	0.0513424	0.150638	0.467124	0	0	0.00198152
Smoking initiation	SKOR2 NPSR1+ cells	0.0113283	0.0384133	0.00809167	3.39092	0.714289	0.00090374	-1.88e-08	1.31e-08	-0.166781	0.116214	0.151935	0.469619	0	0	0.00198152
Bipolar disorder	SKOR2 NPSR1+ cells	0.0113283	0.0750561	0.013338	6.62555	1.1774	2.26e-06	1.31e-07	9.21e-08	0.234686	0.164997	0.155279	0.478401	0	0	0.00198152
Smoking status	Unipolar brush cells	0.00207322	0.0154284	0.00378156	7.44176	1.82401	0.000444948	4.32e-08	3.06e-08	0.130074	0.0921355	0.157599	0.482143	0	0	0.00198152
Bipolar disorder	Astrocytes (cerebrum)	0.0106718	0.0440234	0.0129692	4.12522	1.21528	0.0102998	-1.43e-07	1.01e-07	-0.251742	0.177804	0.157757	0.482143	0	0	0.00198152
ASD	Purkinje neurons	0.0177768	0.0301529	0.0351677	1.69619	1.97829	0.725705	3.33e-07	2.37e-07	0.584981	0.416338	0.158581	0.482143	0	0	0.00198152
Smoking initiation	Skeletal muscle	0.000764335	0.00149018	0.00167967	1.94964	2.19756	0.666547	-8.01e-08	5.69e-08	-0.132893	0.0944024	0.159019	0.482143	0	0	0.00198152
General risk tolerance	Corneal and conjuctival epithelial cells	0.00144111	0.0016567	0.00258305	1.1496	1.7924	0.933507	-4.16e-08	2.96e-08	-0.14583	0.103763	0.159644	0.482143	0	0	0.00198152
SCZ	SKOR2 NPSR1+ cells	0.0113283	0.0713582	0.0118902	6.29912	1.0496	1.04e-06	1.38e-07	9.81e-08	0.208757	0.148399	0.159739	0.482143	0	0	0.00198152
ASD	Corneal and conjuctival epithelial cells	0.00144111	0.0096592	0.00729574	6.7026	5.06258	0.261249	1.14e-06	8.12e-07	0.402199	0.286478	0.161052	0.482143	0	0	0.00198152
Smoking initiation	Unipolar brush cells	0.00207322	0.0149034	0.00435998	7.18855	2.103	0.00397268	3.79e-08	2.7e-08	0.145768	0.103845	0.161284	0.482143	0	0	0.00198152
Drinks per week	Inhibitory neurons (cerebrum)	0.0147538	0.083961	0.0181291	5.69081	1.22877	0.000196139	1.65e-08	1.17e-08	0.249113	0.176644	0.161288	0.482143	0	0	0.00198152
Drinks per week	Retinal progenitor and muller glia	0.0038141	0.0115327	0.0050371	3.02369	1.32065	0.12544	-2.07e-08	1.48e-08	-0.149856	0.107143	0.162288	0.482143	0	0	0.00198152
Ischemic stroke	Oligodendrocytes (cerebellum)	0.0047966	0.00343472	0.0148149	0.716074	3.08863	0.926699	-1.07e-08	7.68e-09	-0.349453	0.250823	0.162479	0.482143	0	0	0.00198152
Smoking cessation	Inhibitory neurons (cerebrum)	0.0147538	0.086016	0.029241	5.83009	1.98193	0.0156581	2.06e-08	1.48e-08	0.43542	0.312826	0.163108	0.482143	0	0	0.00198152
Years of education	PDE11A FAM19A2+ cells	0.00199669	0.0120317	0.00254376	6.02583	1.27399	0.000113409	4.86e-08	3.49e-08	0.0940619	0.0675465	0.163334	0.482143	0	0	0.00198152
Chronotype	Unipolar brush cells	0.00207322	0.0130543	0.00285002	6.29664	1.37469	0.000114507	3.38e-08	2.43e-08	0.0978564	0.0703524	0.163584	0.482143	0	0	0.00198152
Age at menarche	Horizontal cells	0.00194458	0.0102774	0.00339492	5.28514	1.74584	0.0147868	1.26e-07	9.09e-08	0.126805	0.0914806	0.164452	0.482145	0	0	0.00198152
Age at first birth	Endothelial cells (eye)	0.00141622	0.00261232	0.00213755	1.84457	1.50933	0.575619	-8.1e-08	5.83e-08	-0.110004	0.0791756	0.164598	0.482145	0	0	0.00198152
SCZ vs bipolar	Inhibitory neurons (cerebrum)	0.0147538	0.0831156	0.0228329	5.6335	1.5476	0.00311556	1.11e-07	8.05e-08	0.353724	0.25653	0.166311	0.484942	0	0	0.00198152
BMI	Smooth muscle	0.000472621	0.00443933	0.00212959	9.393	4.50591	0.0643733	8.14e-07	5.89e-07	0.241655	0.174858	0.166571	0.484942	0	0	0.00198152
ADHD	Photoreceptor cells	0.0032938	0.0232933	0.0107101	7.07187	3.2516	0.0674475	1.96e-07	1.43e-07	0.31313	0.228457	0.170237	0.491172	0	0	0.00198152
Bipolar disorder	Retina pigment cells	0.00195601	0.00589765	0.0036915	3.01514	1.88726	0.28695	-2.2e-07	1.61e-07	-0.143815	0.105247	0.170619	0.491172	0	0	0.00198152
MDD	Astrocytes (cerebellum)	0.00933266	0.0259543	0.00768685	2.78102	0.82365	0.0324434	-1.73e-08	1.26e-08	-0.142467	0.103762	0.170942	0.491172	0	0	0.00198152
Chronotype	Corneal and conjuctival epithelial cells	0.00144111	0.00372654	0.00227727	2.58588	1.58022	0.31482	-6.69e-08	4.89e-08	-0.117002	0.0855216	0.171207	0.491172	0	0	0.00198152
Smoking initiation	Ganglion cells	0.00853444	0.0440289	0.00867241	5.15897	1.01617	6.24e-05	2.28e-08	1.67e-08	0.169887	0.124435	0.171624	0.491172	0	0	0.00198152
General risk tolerance	Inhibitory neurons (cerebrum)	0.0147538	0.0603152	0.0136841	4.08812	0.9275	0.000676755	1.19e-08	8.72e-09	0.1856	0.136002	0.171813	0.491172	0	0	0.00198152
ASD	Retinal progenitor and muller glia	0.0038141	-0.0138902	0.0133802	-3.6418	3.50809	0.18192	-4.52e-07	3.31e-07	-0.340432	0.249299	0.172323	0.491172	0	0	0.00198152
Drinks per week	Oligodendrocytes (cerebrum)	0.00661929	0.0219077	0.00768935	3.30968	1.16166	0.0477666	-1.77e-08	1.3e-08	-0.174675	0.128292	0.17347	0.492965	0	0	0.00198152
ADHD	Microglia (cerebrum)	0.00516593	0.00381729	0.00882271	0.738936	1.70786	0.878777	-9.59e-08	7.06e-08	-0.197963	0.145737	0.174324	0.493917	0	0	0.00198152
Chronotype	Lens fiber cells	0.00229202	0.00630333	0.00303816	2.75012	1.32554	0.186584	-4.38e-08	3.25e-08	-0.115132	0.0854289	0.17778	0.500014	0	0	0.00198152
General risk tolerance	Microglia (eye)	0.000824657	0.000730545	0.00159406	0.885878	1.933	0.952921	-5.05e-08	3.75e-08	-0.121085	0.0899149	0.178196	0.500014	0	0	0.00198152
Drinks per week	Microglia (eye)	0.000824657	0.00193083	0.00147599	2.34137	1.78983	0.454292	-4.89e-08	3.63e-08	-0.113258	0.0840747	0.178456	0.500014	0	0	0.00198152
Medication use	Horizontal cells	0.00194458	0.0128745	0.00534516	6.62073	2.74875	0.0409255	1.15e-07	8.59e-08	0.194144	0.145017	0.178645	0.500014	0	0	0.00198152
Cigarattes per day	Endothelial cells (eye)	0.00141622	0.000621944	0.00381119	0.439156	2.69109	0.834823	-7.09e-08	5.27e-08	-0.188941	0.14044	0.179102	0.500014	0	0	0.00198152
MDD	Oligodendrocytes (cerebellum)	0.0047966	0.0229287	0.00510078	4.7802	1.06342	0.000546669	2.06e-08	1.54e-08	0.117809	0.0880711	0.182154	0.505126	0	0	0.00198152
Reaction time	Horizontal cells	0.00194458	0.0133311	0.0033526	6.85553	1.72408	0.000819547	3.94e-08	2.95e-08	0.122958	0.0920625	0.182155	0.505126	0	0	0.00198152
Neuroticism	Endothelial cells (eye)	0.00141622	0.0048866	0.00196881	3.45045	1.39018	0.0801722	-6.21e-08	4.67e-08	-0.105463	0.0793092	0.183179	0.505126	0	0	0.00198152
Anorexia	SLC2A4 PEX5L+ cells	0.0155032	0.0045711	0.0260667	0.294848	1.68137	0.67468	-1.12e-07	8.46e-08	-0.433411	0.32738	0.183619	0.505126	0	0	0.00198152
MDD	Skeletal muscle	0.000764335	0.00108908	0.0014372	1.42488	1.88033	0.821335	-6.65e-08	5e-08	-0.109372	0.0822344	0.183892	0.505126	0	0	0.00198152
Years of education	Endothelial cells (cerebellum)	0.00995142	0.0360706	0.00681023	3.62467	0.684348	0.000164637	-2.6e-08	1.96e-08	-0.122261	0.0921659	0.184116	0.505126	0	0	0.00198152
Bipolar disorder	Amacrine cells	0.00256839	0.0210148	0.00637591	8.1821	2.48245	0.00322583	2.33e-07	1.76e-07	0.192174	0.145162	0.1862	0.505309	0	0	0.00198152
Smoking status	Stromal cells	0.00156927	0.00445413	0.00286896	2.83835	1.82822	0.314981	-5.85e-08	4.43e-08	-0.13009	0.0985125	0.186641	0.505309	0	0	0.00198152
Age at first birth	Lens fiber cells	0.00229202	0.00467306	0.00318385	2.03884	1.3891	0.452857	-5.91e-08	4.48e-08	-0.113185	0.0857982	0.186725	0.505309	0	0	0.00198152
Bipolar disorder	Corneal and conjuctival epithelial cells	0.00144111	0.00418736	0.00320207	2.90565	2.22194	0.391129	-3.54e-07	2.68e-07	-0.165509	0.125301	0.186769	0.505309	0	0	0.00198152
Cigarattes per day	Ganglion cells	0.00853444	0.0194827	0.0115237	2.28284	1.35026	0.340556	-3.1e-08	2.35e-08	-0.24803	0.188023	0.187296	0.505309	0	0	0.00198152
Smoking cessation	Megakaryocytes	0.000974062	0.00997707	0.00477269	10.2427	4.89978	0.0626453	1.31e-07	9.93e-08	0.395141	0.299523	0.187368	0.505309	0	0	0.00198152
Bipolar disorder	Granule neurons	0.0051937	0.0197811	0.00714248	3.80868	1.37522	0.0412012	-1.26e-07	9.61e-08	-0.157617	0.120214	0.189392	0.506889	0	0	0.00198152
Age of drinking initiation	Oligodendrocytes (cerebellum)	0.0047966	0.0249328	0.00970434	5.19801	2.02317	0.0403287	2.35e-08	1.79e-08	0.213486	0.162613	0.189959	0.506889	0	0	0.00198152
Age at menarche	Smooth muscle	0.000472621	0.000758632	0.000645129	1.60516	1.365	0.65767	-2.14e-07	1.64e-07	-0.0703228	0.0538922	0.190616	0.506889	0	0	0.00198152
Worry	Endothelial cells (eye)	0.00141622	0.0040235	0.00235325	2.84101	1.66163	0.271699	-5.6e-08	4.29e-08	-0.117321	0.0898765	0.191111	0.506889	0	0	0.00198152
SCZ vs bipolar	Granule neurons	0.0051937	0.0348346	0.0128714	6.7071	2.47827	0.0217522	1.41e-07	1.09e-07	0.26868	0.207703	0.193222	0.506889	0	0	0.00198152
Bipolar disorder	Oligodendrocytes (cerebellum)	0.0047966	0.0338002	0.0076818	7.04669	1.60151	0.00023311	1.54e-07	1.18e-07	0.178781	0.136988	0.193238	0.506889	0	0	0.00198152
BMI	SLC2A4 PEX5L+ cells	0.0155032	0.0559048	0.00739008	3.60601	0.47668	1.13e-07	4.25e-08	3.26e-08	0.122547	0.0940008	0.193401	0.506889	0	0	0.00198152
Age at menarche	Amacrine cells	0.00256839	0.0125769	0.00373154	4.89682	1.45287	0.00750797	9.42e-08	7.24e-08	0.116354	0.0894269	0.193439	0.506889	0	0	0.00198152
Neuroticism	Astrocytes (eye)	0.00121931	0.00391197	0.00216497	3.20835	1.77557	0.214302	-7.34e-08	5.64e-08	-0.116742	0.0897036	0.193695	0.506889	0	0	0.00198152
MDD	Microglia (cerebrum)	0.00516593	0.0128389	0.00518796	2.4853	1.00427	0.138516	-1.93e-08	1.48e-08	-0.113582	0.0870993	0.193847	0.506889	0	0	0.00198152
Years of education	Bipolar cells	0.00131124	0.00909521	0.00250635	6.93631	1.91142	0.0023047	6.7e-08	5.19e-08	0.10698	0.0828699	0.196288	0.506889	0	0	0.00198152
Alzheimer's	Endothelial cells (cerebellum)	0.00995142	0.130591	0.0637224	13.1228	6.40335	0.0619703	1.78e-08	1.38e-08	0.932237	0.722746	0.196495	0.506889	0	0	0.00198152
Sleep duration	Astrocytes (eye)	0.00121931	0.00448121	0.00162671	3.67521	1.33413	0.0468354	-3.19e-08	2.47e-08	-0.0846741	0.0655627	0.196514	0.506889	0	0	0.00198152
Age at menarche	Limbic system neurons	0.0189224	0.0688905	0.0127462	3.64068	0.673604	0.000116903	5.3e-08	4.12e-08	0.188995	0.146917	0.19815	0.506889	0	0	0.00198152
SCZ vs bipolar	Microglia (cerebellum)	0.00440926	0.00644108	0.00995371	1.46081	2.25746	0.83899	-1.37e-07	1.06e-07	-0.229706	0.177729	0.198421	0.506889	0	0	0.00198152
BMI	Horizontal cells	0.00194458	0.00858453	0.0021311	4.4146	1.09592	0.00214344	7.88e-08	6.13e-08	0.0716156	0.0557111	0.198442	0.506889	0	0	0.00198152
Worry	Horizontal cells	0.00194458	0.0142381	0.00406372	7.32196	2.08977	0.00261391	4.92e-08	3.83e-08	0.139117	0.108297	0.19931	0.506889	0	0	0.00198152
Ischemic stroke	Bipolar cells	0.00131124	-0.00297248	0.00660447	-2.26692	5.03679	0.520747	-1.74e-08	1.36e-08	-0.278978	0.218051	0.199917	0.506889	0	0	0.00198152
Age at first birth	Unipolar brush cells	0.00207322	0.014083	0.00477881	6.79285	2.30503	0.0141004	7.26e-08	5.67e-08	0.153017	0.119505	0.199956	0.506889	0	0	0.00198152
Intelligence	Bipolar cells	0.00131124	0.00756194	0.00225544	5.76699	1.72008	0.00584557	8.02e-08	6.26e-08	0.0918473	0.0716913	0.199996	0.506889	0	0	0.00198152
Age at menarche	Corneal and conjuctival epithelial cells	0.00144111	0.00195617	0.00290297	1.3574	2.0144	0.859046	-2.02e-07	1.58e-07	-0.141436	0.110628	0.200241	0.506889	0	0	0.00198152
BMI	Microglia (cerebellum)	0.00440926	0.0110459	0.00328763	2.50516	0.745619	0.0442103	-5e-08	3.91e-08	-0.0742752	0.0580832	0.20096	0.506889	0	0	0.00198152
Ischemic stroke	SKOR2 NPSR1+ cells	0.0113283	0.0222768	0.0285703	1.96648	2.52203	0.701524	-8.66e-09	6.78e-09	-0.431987	0.338207	0.201628	0.506889	0	0	0.00198152
Drinks per week	Horizontal cells	0.00194458	0.0183288	0.00811413	9.42559	4.17269	0.0470562	5.76e-08	4.51e-08	0.28094	0.219972	0.202195	0.506889	0	0	0.00198152
ASD	Astrocytes (eye)	0.00121931	0.00959509	0.00744302	7.86928	6.1043	0.262967	1.1e-06	8.59e-07	0.385694	0.301192	0.202337	0.506889	0	0	0.00198152
Age at first birth	PDE11A FAM19A2+ cells	0.00199669	0.00413105	0.00281123	2.06895	1.40794	0.448843	-5.37e-08	4.21e-08	-0.10102	0.0791983	0.202566	0.506889	0	0	0.00198152
SCZ vs bipolar	Excitatory neurons	0.00514376	0.0303968	0.0106087	5.90945	2.06244	0.0176899	1.11e-07	8.68e-08	0.210528	0.164629	0.202741	0.506889	0	0	0.00198152
Chronotype	Oligodendrocytes (cerebrum)	0.00661929	0.0235174	0.00522661	3.55286	0.789602	0.0012904	-2.07e-08	1.63e-08	-0.105283	0.082904	0.202892	0.506889	0	0	0.00198152
Ischemic stroke	Microglia (cerebrum)	0.00516593	0.0450098	0.0205937	8.71281	3.98644	0.0571888	1.2e-08	9.46e-09	0.403299	0.317934	0.203395	0.506889	0	0	0.00198152
MDD	Lens fiber cells	0.00229202	0.0121036	0.00302154	5.28077	1.31829	0.00133935	2.98e-08	2.35e-08	0.103307	0.081467	0.20492	0.509358	0	0	0.00198152
Neuroticism	Lens fiber cells	0.00229202	0.00898468	0.00267826	3.91998	1.16851	0.0123125	-3.84e-08	3.04e-08	-0.0920372	0.0728628	0.206999	0.512036	0	0	0.00198152
Age at menarche	Photoreceptor cells	0.0032938	0.0158286	0.00462363	4.80556	1.40374	0.00727402	8.82e-08	6.99e-08	0.122195	0.0968417	0.207074	0.512036	0	0	0.00198152
Years of education	Excitatory neurons	0.00514376	0.0292958	0.00693524	5.69541	1.34828	0.00071586	3.85e-08	3.06e-08	0.134142	0.106617	0.208113	0.512274	0	0	0.00198152
ADHD	Astrocytes (eye)	0.00121931	0.00847598	0.00374402	6.95146	3.0706	0.0539649	2.4e-07	1.9e-07	0.193378	0.153091	0.208246	0.512274	0	0	0.00198152
SCZ	PDE11A FAM19A2+ cells	0.00199669	0.0140748	0.00305231	7.04907	1.52869	7.17e-05	1.83e-07	1.46e-07	0.106721	0.0851436	0.211016	0.517158	0	0	0.00198152
Reaction time	Unipolar brush cells	0.00207322	0.0164543	0.0053913	7.93663	2.60045	0.00881226	4.58e-08	3.66e-08	0.164617	0.13155	0.211318	0.517158	0	0	0.00198152
Years of education	Microglia (cerebellum)	0.00440926	0.014843	0.00409047	3.36633	0.9277	0.0119246	-2.93e-08	2.35e-08	-0.0902414	0.0723779	0.212185	0.517948	0	0	0.00198152
Drinks per week	Smooth muscle	0.000472621	0.00103485	0.00107661	2.18961	2.27796	0.602119	-6.82e-08	5.49e-08	-0.108385	0.0872482	0.214165	0.519309	0	0	0.00198152
Medication use	Skeletal muscle	0.000764335	-7.69e-05	0.00255609	-0.100649	3.3442	0.742051	-2.11e-07	1.7e-07	-0.176711	0.142374	0.21421	0.519309	0	0	0.00198152
Insomnia	Granule neurons	0.0051937	0.0357708	0.00973546	6.88736	1.87448	0.00191993	1.75e-08	1.41e-08	0.187011	0.150677	0.215743	0.519309	0	0	0.00198152
Neuroticism	Limbic system neurons	0.0189224	0.103617	0.0128765	5.47591	0.680488	8e-10	2.41e-08	1.95e-08	0.195669	0.158321	0.216267	0.519309	0	0	0.00198152
Chronotype	Excitatory neurons	0.00514376	0.0280069	0.00504837	5.44482	0.981456	6.83e-06	2.39e-08	1.94e-08	0.111183	0.0902487	0.217231	0.519309	0	0	0.00198152
Smoking cessation	SKOR2 NPSR1+ cells	0.0113283	0.0688703	0.0260107	6.0795	2.29608	0.0283893	2.15e-08	1.74e-08	0.391746	0.317041	0.21804	0.519309	0	0	0.00198152
Alzheimer's	Endothelial cells (cerebrum)	0.00977056	0.118717	0.0559039	12.1505	5.72166	0.0556285	1.45e-08	1.18e-08	0.753795	0.613433	0.218687	0.519309	0	0	0.00198152
General risk tolerance	Astrocytes (cerebellum)	0.00933266	0.0230522	0.00974238	2.47006	1.0439	0.159233	-1.25e-08	1.01e-08	-0.156448	0.12641	0.219291	0.519309	0	0	0.00198152
Alzheimer's	Bipolar cells	0.00131124	-0.00293272	0.00765631	-2.23659	5.83896	0.576197	-1.79e-08	1.46e-08	-0.31859	0.259855	0.220036	0.519309	0	0	0.00198152
ADHD	Horizontal cells	0.00194458	0.0120893	0.00553878	6.21694	2.84832	0.0669895	1.56e-07	1.27e-07	0.18142	0.147694	0.220053	0.519309	0	0	0.00198152
Sleep duration	SLC2A4 PEX5L+ cells	0.0155032	0.0888723	0.0126513	5.73249	0.81604	9.65e-09	1.55e-08	1.26e-08	0.187967	0.152799	0.220123	0.519309	0	0	0.00198152
SCZ vs bipolar	Astrocytes (eye)	0.00121931	0.00986379	0.00423243	8.08966	3.47117	0.0416105	3.05e-07	2.49e-07	0.217001	0.177158	0.220207	0.519309	0	0	0.00198152
Reaction time	Lens fiber cells	0.00229202	0.00654818	0.00384395	2.85695	1.6771	0.268152	-3.82e-08	3.12e-08	-0.124659	0.101815	0.220817	0.519309	0	0	0.00198152
SCZ	Oligodendrocytes (cerebrum)	0.00661929	0.0420044	0.00790308	6.34576	1.19395	1.24e-05	1.26e-07	1.03e-07	0.144709	0.118294	0.221528	0.519309	0	0	0.00198152
Alzheimer's	Oligodendrocytes (cerebrum)	0.00661929	0.0144586	0.019583	2.18431	2.95847	0.69018	-1.11e-08	9.09e-09	-0.471331	0.385982	0.221824	0.519309	0	0	0.00198152
MDD	Horizontal cells	0.00194458	0.0126851	0.00498368	6.52334	2.56286	0.032252	4.91e-08	4.02e-08	0.162778	0.133273	0.221955	0.519309	0	0	0.00198152
Smoking initiation	Bipolar cells	0.00131124	0.0104613	0.0039801	7.97817	3.03536	0.022471	5.42e-08	4.44e-08	0.153502	0.125747	0.222353	0.519309	0	0	0.00198152
ASD	Bipolar cells	0.00131124	0.0105705	0.00829479	8.06143	6.32588	0.273112	7.4e-07	6.08e-07	0.317262	0.26067	0.223688	0.519309	0	0	0.00198152
Years of education	Horizontal cells	0.00194458	0.0118775	0.00284101	6.108	1.46099	0.000620292	5.25e-08	4.31e-08	0.0989248	0.0812125	0.22372	0.519309	0	0	0.00198152
Neuroticism	Excitatory neurons	0.00514376	0.0332373	0.006418	6.46167	1.24772	2.13e-05	3.02e-08	2.48e-08	0.127974	0.105091	0.224516	0.519309	0	0	0.00198152
SCZ vs bipolar	Endothelial cells (eye)	0.00141622	0.0118301	0.00503151	8.35325	3.55276	0.0415103	3.22e-07	2.65e-07	0.24495	0.20159	0.225176	0.519309	0	0	0.00198152
Ischemic stroke	Microglia (cerebellum)	0.00440926	0.0387727	0.0181917	8.79347	4.12581	0.064539	1.2e-08	9.9e-09	0.370811	0.305919	0.225246	0.519309	0	0	0.00198152
Neuroticism	PDE11A FAM19A2+ cells	0.00199669	0.0151117	0.00407873	7.56837	2.04275	0.00148043	5.68e-08	4.7e-08	0.133725	0.110653	0.22665	0.519309	0	0	0.00198152
ADHD	Microglia (cerebellum)	0.00440926	0.00388628	0.00779924	0.881391	1.76883	0.946601	-8.99e-08	7.44e-08	-0.170715	0.141281	0.227054	0.519309	0	0	0.00198152
Intelligence	Astrocytes (eye)	0.00121931	0.00274973	0.00167976	2.25515	1.37764	0.362056	-8.58e-08	7.11e-08	-0.0804436	0.0666613	0.22771	0.519309	0	0	0.00198152
Reaction time	Excitatory neurons	0.00514376	0.0301682	0.00576248	5.86501	1.12029	2.04e-05	2.02e-08	1.68e-08	0.116662	0.0970255	0.22774	0.519309	0	0	0.00198152
SCZ vs bipolar	Ganglion cells	0.00853444	0.0460774	0.0139227	5.399	1.63136	0.00714428	1.05e-07	8.72e-08	0.240406	0.199652	0.227761	0.519309	0	0	0.00198152
SCZ vs bipolar	Stromal cells	0.00156927	0.0144797	0.00697899	9.22701	4.44729	0.0686989	3.14e-07	2.6e-07	0.273545	0.226502	0.228016	0.519309	0	0	0.00198152
Intelligence	Endothelial cells (eye)	0.00141622	0.00290784	0.00198274	2.05324	1.40002	0.45253	-9.11e-08	7.57e-08	-0.091147	0.075739	0.228788	0.519405	0	0	0.00198152
Years of education	Microglia (cerebrum)	0.00516593	0.0178885	0.00436689	3.46278	0.845325	0.00400324	-2.64e-08	2.2e-08	-0.0884334	0.0736945	0.229149	0.519405	0	0	0.00198152
Medication use	Bipolar cells	0.00131124	0.0121532	0.00693388	9.26842	5.28801	0.119985	1.82e-07	1.52e-07	0.260002	0.217145	0.229794	0.519629	0	0	0.00198152
Smoking cessation	Microglia (cerebellum)	0.00440926	0.00660164	0.0117907	1.49722	2.67408	0.852343	-2.15e-08	1.8e-08	-0.239252	0.200304	0.230587	0.520186	0	0	0.00198152
Insomnia	PDE11A FAM19A2+ cells	0.00199669	0.0149346	0.00499992	7.47968	2.50411	0.00948787	2.56e-08	2.14e-08	0.151512	0.126654	0.231314	0.520594	0	0	0.00198152
Ischemic stroke	Astrocytes (cerebrum)	0.0106718	0.0709323	0.0293991	6.64673	2.75485	0.0434058	9e-09	7.57e-09	0.4452	0.374463	0.234645	0.525973	0	0	0.00198152
Reaction time	Retina pigment cells	0.00195601	0.00481609	0.00399125	2.4622	2.04051	0.474182	-4.38e-08	3.69e-08	-0.132888	0.111954	0.234809	0.525973	0	0	0.00198152
BMI	Retinal progenitor and muller glia	0.0038141	0.0167582	0.0040355	4.39374	1.05805	0.00177209	6.93e-08	5.86e-08	0.0934815	0.0790478	0.237035	0.529713	0	0	0.00198152
BMI	Limbic system neurons	0.0189224	0.0671109	0.00812392	3.54663	0.429328	9.07e-09	4.07e-08	3.45e-08	0.130943	0.110996	0.238133	0.530918	0	0	0.00198152
Worry	Astrocytes (eye)	0.00121931	0.00373583	0.00211848	3.06389	1.73744	0.237356	-5.46e-08	4.64e-08	-0.107261	0.0911523	0.23925	0.532164	0	0	0.00198152
BMI	Astrocytes (cerebellum)	0.00933266	0.0357716	0.00621621	3.83295	0.666071	3.6e-05	3.88e-08	3.3e-08	0.0875572	0.0744687	0.240198	0.533027	0	0	0.00198152
Anorexia	Endothelial cells (cerebellum)	0.00995142	-0.00321484	0.0213331	-0.323053	2.14373	0.538627	-1e-07	8.53e-08	-0.306916	0.2618	0.241187	0.533978	0	0	0.00198152
Intelligence	Horizontal cells	0.00194458	0.010586	0.00340428	5.44387	1.75065	0.0112999	7.97e-08	6.84e-08	0.107624	0.0923649	0.243938	0.538205	0	0	0.00198152
Years of education	SKOR2 NPSR1+ cells	0.0113283	0.0556345	0.00711507	4.91112	0.62808	1.57e-09	2.37e-08	2.04e-08	0.118905	0.102349	0.244228	0.538205	0	0	0.00198152
Sleep duration	Inhibitory neurons (cerebrum)	0.0147538	0.0862285	0.0137713	5.8445	0.933405	3.8e-07	1.55e-08	1.34e-08	0.183534	0.158668	0.245867	0.540566	0	0	0.00198152
Cigarattes per day	Bipolar cells	0.00131124	0.010624	0.00488916	8.10224	3.72864	0.0562859	5.99e-08	5.19e-08	0.182715	0.158313	0.248272	0.543869	0	0	0.00198152
MDD	Purkinje neurons	0.0177768	0.0714788	0.0118097	4.0209	0.664331	8.71e-06	1.4e-08	1.21e-08	0.159985	0.138273	0.248512	0.543869	0	0	0.00198152
BMI	Granule neurons	0.0051937	0.0210607	0.00435333	4.05506	0.838195	0.000337087	4.71e-08	4.09e-08	0.0795566	0.0690842	0.250004	0.54465	0	0	0.00198152
Age of drinking initiation	Astrocytes (eye)	0.00121931	0.000144312	0.0036836	0.118356	3.02106	0.771591	-4.66e-08	4.05e-08	-0.170434	0.148124	0.250013	0.54465	0	0	0.00198152
ADHD	Excitatory neurons	0.00514376	0.0251887	0.00951224	4.89695	1.84928	0.0358361	8.75e-08	7.65e-08	0.187837	0.164223	0.252789	0.54912	0	0	0.00198152
Insomnia	Purkinje neurons	0.0177768	0.0993724	0.0172579	5.59	0.970811	2.21e-06	1.15e-08	1e-08	0.228651	0.198827	0.253218	0.54912	0	0	0.00198152
Worry	SLC2A4 PEX5L+ cells	0.0155032	0.0816787	0.0113707	5.26849	0.733442	3.32e-08	1.78e-08	1.56e-08	0.159757	0.140012	0.254892	0.551494	0	0	0.00198152
General risk tolerance	Purkinje neurons	0.0177768	0.0696465	0.0159729	3.91783	0.898522	0.000917088	1.09e-08	9.65e-09	0.189451	0.167725	0.256808	0.554379	0	0	0.00198152
Intelligence	Oligodendrocytes (cerebellum)	0.0047966	0.0212873	0.00472489	4.43799	0.985049	0.000472784	3.9e-08	3.45e-08	0.0909792	0.0804816	0.258688	0.557174	0	0	0.00198152
Smoking status	Megakaryocytes	0.000974062	0.00342623	0.00140774	3.51747	1.44522	0.0829086	-8.92e-08	7.97e-08	-0.103011	0.0920398	0.262664	0.564447	0	0	0.00198152
ADHD	Inhibitory neurons (cerebrum)	0.0147538	0.0547341	0.0198214	3.70983	1.34348	0.0407211	7.23e-08	6.46e-08	0.260532	0.232786	0.263251	0.564447	0	0	0.00198152
ASD	Endothelial cells (cerebrum)	0.00977056	0.0243793	0.0285099	2.49518	2.91794	0.608311	3.21e-07	2.87e-07	0.402241	0.359636	0.264496	0.565842	0	0	0.00198152
Chronotype	Astrocytes (eye)	0.00121931	0.00862985	0.00290523	7.07766	2.38269	0.0115498	7.67e-08	6.88e-08	0.133787	0.120007	0.265226	0.566132	0	0	0.00198152
Age of drinking initiation	Amacrine cells	0.00256839	0.0163457	0.00768846	6.36417	2.99349	0.0737143	3.15e-08	2.83e-08	0.203775	0.183074	0.266024	0.566565	0	0	0.00198152
Years of education	Retina pigment cells	0.00195601	0.00617375	0.00228246	3.1563	1.1669	0.0661611	-4.02e-08	3.63e-08	-0.0736417	0.0664974	0.267889	0.569265	0	0	0.00198152
SCZ	Excitatory neurons	0.00514376	0.032253	0.00631992	6.27031	1.22866	2.21e-05	1.03e-07	9.33e-08	0.108143	0.0979584	0.268853	0.57004	0	0	0.00198152
Anorexia	Astrocytes (cerebellum)	0.00933266	-0.00206649	0.0209288	-0.221426	2.24254	0.585128	-9.4e-08	8.54e-08	-0.288094	0.261736	0.271034	0.573386	0	0	0.00198152
ASD	Astrocytes (cerebrum)	0.0106718	0.0209058	0.02334	1.95898	2.18708	0.661495	2.44e-07	2.23e-07	0.322824	0.29504	0.273357	0.576308	0	0	0.00198152
Cigarattes per day	Endothelial cells (cerebrum)	0.00977056	0.0190476	0.0206903	1.94949	2.11762	0.653767	-2.89e-08	2.65e-08	-0.257485	0.236103	0.273945	0.576308	0	0	0.00198152
Cigarattes per day	Unipolar brush cells	0.00207322	0.018632	0.0107743	8.98703	5.1969	0.121891	6.68e-08	6.11e-08	0.276715	0.253103	0.274231	0.576308	0	0	0.00198152
Anorexia	Purkinje neurons	0.0177768	0.0480007	0.0322457	2.70018	1.81392	0.346658	9e-08	8.25e-08	0.38283	0.350927	0.275491	0.5776	0	0	0.00198152
SCZ vs bipolar	Amacrine cells	0.00256839	0.0166742	0.00658949	6.49208	2.56561	0.0346604	1.34e-07	1.23e-07	0.168781	0.154926	0.276568	0.5776	0	0	0.00198152
Intelligence	PDE11A FAM19A2+ cells	0.00199669	0.0102969	0.003173	5.15701	1.58913	0.0087712	6.65e-08	6.11e-08	0.0922369	0.084747	0.276666	0.5776	0	0	0.00198152
Smoking cessation	Endothelial cells (cerebellum)	0.00995142	0.0249112	0.0227109	2.50328	2.28218	0.51078	-1.72e-08	1.59e-08	-0.292228	0.270141	0.277451	0.577972	0	0	0.00198152
Years of education	Granule neurons	0.0051937	0.0267898	0.00423456	5.15814	0.815326	5.2e-07	2.1e-08	1.94e-08	0.0735719	0.0679664	0.279626	0.58123	0	0	0.00198152
General risk tolerance	Inhibitory neurons (cerebellum)	0.00417194	0.0203413	0.00625389	4.87576	1.49904	0.00862788	1.4e-08	1.3e-08	0.116188	0.107889	0.280631	0.582049	0	0	0.00198152
Age at first birth	SLC2A4 PEX5L+ cells	0.0155032	0.0616995	0.0115162	3.97978	0.742825	6.1e-05	2.72e-08	2.53e-08	0.158181	0.147132	0.281685	0.582965	0	0	0.00198152
SCZ vs bipolar	Limbic system neurons	0.0189224	0.0974734	0.0277927	5.15121	1.46877	0.00536934	9.23e-08	8.61e-08	0.336397	0.313801	0.28328	0.584996	0	0	0.00198152
Anorexia	Astrocytes (eye)	0.00121931	-0.00307576	0.00532449	-2.52254	4.3668	0.420787	-2.69e-07	2.51e-07	-0.229933	0.214547	0.284025	0.585263	0	0	0.00198152
Insomnia	Retinal progenitor and muller glia	0.0038141	0.0259308	0.00779313	6.79866	2.04324	0.0047227	1.77e-08	1.66e-08	0.151376	0.141969	0.286016	0.588094	0	0	0.00198152
ADHD	Astrocytes (cerebrum)	0.0106718	0.0186795	0.0166699	1.75036	1.56205	0.632003	-7.37e-08	6.92e-08	-0.224265	0.210572	0.287156	0.588632	0	0	0.00198152
Bipolar disorder	PDE11A FAM19A2+ cells	0.00199669	0.0150938	0.00476783	7.55942	2.38787	0.00581296	2.01e-07	1.89e-07	0.138822	0.130534	0.287515	0.588632	0	0	0.00198152
Age at menarche	Astrocytes (eye)	0.00121931	0.00189653	0.00217788	1.55542	1.78616	0.755543	-1.31e-07	1.24e-07	-0.0915217	0.0866312	0.29036	0.593182	0	0	0.00198152
Alzheimer's	Skeletal muscle	0.000764335	0.063012	0.0565039	82.4402	73.9255	0.26879	3.26e-07	3.1e-07	3.39901	3.23219	0.292704	0.596689	0	0	0.00198152
Bipolar disorder	Endothelial cells (cerebrum)	0.00977056	0.0432527	0.0119764	4.42684	1.22576	0.00546064	-1.03e-07	9.85e-08	-0.171509	0.164016	0.294095	0.598244	0	0	0.00198152
Medication use	Astrocytes (eye)	0.00121931	0.00106172	0.00317612	0.870757	2.60486	0.960405	-1.15e-07	1.1e-07	-0.134716	0.128859	0.294877	0.598556	0	0	0.00198152
Worry	PDE11A FAM19A2+ cells	0.00199669	0.0131667	0.00345207	6.59429	1.7289	0.00130783	3.4e-08	3.25e-08	0.0987476	0.0943911	0.295567	0.598681	0	0	0.00198152
Bipolar disorder	Limbic system neurons	0.0189224	0.11603	0.0198509	6.13189	1.04907	1.38e-06	1.13e-07	1.09e-07	0.269346	0.259811	0.299559	0.604456	0	0	0.00198152
Bipolar disorder	SLC2A4 PEX5L+ cells	0.0155032	0.095548	0.0181316	6.1631	1.16954	1.4e-05	1.06e-07	1.02e-07	0.226422	0.217877	0.299688	0.604456	0	0	0.00198152
Cigarattes per day	PDE11A FAM19A2+ cells	0.00199669	0.00325907	0.00481248	1.63224	2.41023	0.793659	-3.67e-08	3.54e-08	-0.135583	0.13078	0.300527	0.604867	0	0	0.00198152
Age at menarche	PDE11A FAM19A2+ cells	0.00199669	0.00993732	0.00381365	4.9769	1.90999	0.0399086	1.06e-07	1.03e-07	0.109573	0.106472	0.302599	0.606494	0	0	0.00198152
Age of drinking initiation	Unipolar brush cells	0.00207322	0.0141813	0.00830725	6.84024	4.00694	0.140464	3.27e-08	3.18e-08	0.198505	0.193042	0.303153	0.606494	0	0	0.00198152
Insomnia	Endothelial cells (cerebellum)	0.00995142	0.0399504	0.0135269	4.01455	1.3593	0.0271047	-1.13e-08	1.1e-08	-0.162488	0.158174	0.303247	0.606494	0	0	0.00198152
Years of education	Astrocytes (cerebellum)	0.00933266	0.036252	0.00628472	3.88443	0.673411	3.27e-05	-1.65e-08	1.61e-08	-0.0772291	0.0753569	0.30705	0.612812	0	0	0.00198152
Cigarattes per day	Endothelial cells (cerebellum)	0.00995142	0.0210416	0.020657	2.11443	2.07579	0.59175	-2.6e-08	2.56e-08	-0.233372	0.229782	0.309021	0.614573	0	0	0.00198152
Drinks per week	Astrocytes (cerebrum)	0.0106718	0.0428405	0.0119755	4.01438	1.12217	0.00752095	-1.06e-08	1.04e-08	-0.135279	0.132727	0.309223	0.614573	0	0	0.00198152
Medication use	Inhibitory neurons (cerebrum)	0.0147538	0.0582041	0.0199075	3.94503	1.34932	0.0278246	4.11e-08	4.09e-08	0.214936	0.21389	0.31504	0.623212	0	0	0.00198152
SCZ vs bipolar	Purkinje neurons	0.0177768	0.0913437	0.0271212	5.13836	1.52565	0.00777973	7.91e-08	7.89e-08	0.280413	0.279704	0.315669	0.623212	0	0	0.00198152
Sleep duration	Unipolar brush cells	0.00207322	0.014682	0.00415338	7.08174	2.00335	0.00240786	2.25e-08	2.25e-08	0.0989622	0.0989622	0.316079	0.623212	0	0	0.00198152
Worry	Excitatory neurons	0.00514376	0.0300902	0.00636237	5.84984	1.23691	0.000136732	1.98e-08	1.97e-08	0.103609	0.103086	0.316188	0.623212	0	0	0.00198152
Reaction time	Photoreceptor cells	0.0032938	0.0211603	0.00592504	6.42429	1.79885	0.00322047	3.03e-08	3.03e-08	0.130231	0.130231	0.317418	0.624343	0	0	0.00198152
ASD	Limbic system neurons	0.0189224	0.0223611	0.0350204	1.18173	1.85074	0.921981	2.56e-07	2.57e-07	0.461317	0.463119	0.31963	0.626132	0	0	0.00198152
Age of drinking initiation	Photoreceptor cells	0.0032938	0.0189385	0.00984382	5.74975	2.98859	0.113337	2.87e-08	2.89e-08	0.207859	0.209307	0.319823	0.626132	0	0	0.00198152
ADHD	Megakaryocytes	0.000974062	0.000820048	0.00211758	0.841885	2.17396	0.942081	-2.63e-07	2.65e-07	-0.134901	0.135927	0.320689	0.626132	0	0	0.00198152
Medication use	Oligodendrocytes (cerebrum)	0.00661929	0.0132864	0.0108976	2.00722	1.64633	0.541029	-4.52e-08	4.55e-08	-0.154279	0.155303	0.321171	0.626132	0	0	0.00198152
Anorexia	Microglia (eye)	0.000824657	0.00379859	0.00290834	4.60626	3.52673	0.30598	2.6e-07	2.62e-07	0.152002	0.153172	0.321616	0.626132	0	0	0.00198152
BMI	Endothelial cells (eye)	0.00141622	0.00356507	0.00141379	2.5173	0.998282	0.129262	-7.93e-08	8.02e-08	-0.0533983	0.0540043	0.322969	0.627482	0	0	0.00198152
Age of drinking initiation	Microglia (cerebellum)	0.00440926	0.00550921	0.0100674	1.24946	2.28325	0.91291	-1.92e-08	1.95e-08	-0.165413	0.167997	0.32417	0.628534	0	0	0.00198152
Smoking cessation	Oligodendrocytes (cerebellum)	0.0047966	0.0305657	0.0140777	6.37237	2.93494	0.0705957	1.92e-08	1.97e-08	0.225815	0.231696	0.327619	0.632492	0	0	0.00198152
Cigarattes per day	Limbic system neurons	0.0189224	0.0499868	0.0243708	2.64167	1.28793	0.201926	-2.3e-08	2.36e-08	-0.292272	0.299897	0.327738	0.632492	0	0	0.00198152
Ischemic stroke	Astrocytes (cerebellum)	0.00933266	0.0597186	0.0258458	6.39889	2.7694	0.0540459	6.92e-09	7.08e-09	0.322301	0.329753	0.328205	0.632492	0	0	0.00198152
Ischemic stroke	Endothelial cells (cerebrum)	0.00977056	0.0686671	0.0281126	7.02796	2.87727	0.04064	7.47e-09	7.69e-09	0.349822	0.360125	0.331419	0.637396	0	0	0.00198152
Smoking cessation	Microglia (cerebrum)	0.00516593	0.0108996	0.012985	2.10989	2.51358	0.658414	-1.68e-08	1.73e-08	-0.20333	0.209381	0.332516	0.638216	0	0	0.00198152
Anorexia	Amacrine cells	0.00256839	0.0132559	0.0101167	5.16115	3.93894	0.290305	1.49e-07	1.54e-07	0.224545	0.23208	0.333525	0.63849	0	0	0.00198152
Sleep duration	Oligodendrocytes (cerebrum)	0.00661929	0.0290821	0.00658669	4.39354	0.995075	0.00068325	-1.2e-08	1.24e-08	-0.0927222	0.095813	0.334133	0.63849	0	0	0.00198152
Anorexia	Ganglion cells	0.00853444	0.0252673	0.0158044	2.96062	1.85184	0.287233	8.9e-08	9.23e-08	0.244133	0.253185	0.334671	0.63849	0	0	0.00198152
Smoking status	Amacrine cells	0.00256839	0.0165281	0.00385182	6.4352	1.4997	0.000354078	2.89e-08	3e-08	0.0927297	0.0962592	0.335824	0.639198	0	0	0.00198152
Years of education	Astrocytes (cerebrum)	0.0106718	0.0409007	0.00677142	3.83261	0.634517	1.33e-05	-1.97e-08	2.05e-08	-0.0971283	0.101073	0.336576	0.639198	0	0	0.00198152
Medication use	Photoreceptor cells	0.0032938	0.00529925	0.0064132	1.60886	1.94705	0.755195	-5.94e-08	6.19e-08	-0.138109	0.143922	0.337056	0.639198	0	0	0.00198152
Alzheimer's	Granule neurons	0.0051937	0.0607171	0.0417393	11.6905	8.03653	0.188149	1.51e-08	1.58e-08	0.589199	0.616512	0.33805	0.639809	0	0	0.00198152
BMI	Microglia (cerebrum)	0.00516593	0.0140884	0.00375773	2.72718	0.727407	0.0181123	-3.62e-08	3.79e-08	-0.0584866	0.0612332	0.338782	0.639922	0	0	0.00198152
Sleep duration	Horizontal cells	0.00194458	0.0126048	0.00291085	6.48203	1.4969	0.000249614	1.97e-08	2.06e-08	0.0752322	0.0786692	0.339572	0.640143	0	0	0.00198152
ASD	Endothelial cells (cerebellum)	0.00995142	0.0197558	0.028375	1.98522	2.85135	0.730153	2.63e-07	2.77e-07	0.332162	0.349844	0.342329	0.643449	0	0	0.00198152
Age of drinking initiation	Astrocytes (cerebrum)	0.0106718	0.0197902	0.0181376	1.85445	1.69959	0.617276	-1.54e-08	1.63e-08	-0.212388	0.2248	0.342677	0.643449	0	0	0.00198152
Chronotype	Photoreceptor cells	0.0032938	0.0121123	0.00299513	3.67731	0.909325	0.00325823	-1.85e-08	1.96e-08	-0.0641186	0.067931	0.345832	0.646708	0	0	0.00198152
Age of drinking initiation	Astrocytes (cerebellum)	0.00933266	0.0160995	0.0179827	1.72507	1.92686	0.707625	-1.58e-08	1.69e-08	-0.207341	0.221776	0.347619	0.646708	0	0	0.00198152
SCZ vs bipolar	SKOR2 NPSR1+ cells	0.0113283	0.0624722	0.020586	5.51471	1.81722	0.0136392	8.86e-08	9.44e-08	0.242553	0.258431	0.34791	0.646708	0	0	0.00198152
Worry	Photoreceptor cells	0.0032938	0.020749	0.00519723	6.29942	1.57788	0.00115774	2.68e-08	2.86e-08	0.104367	0.111376	0.348177	0.646708	0	0	0.00198152
ASD	Horizontal cells	0.00194458	0.00774145	0.00804857	3.98105	4.13898	0.472731	3.97e-07	4.23e-07	0.201855	0.215074	0.348694	0.646708	0	0	0.00198152
MDD	SLC2A4 PEX5L+ cells	0.0155032	0.0482528	0.0102451	3.11243	0.660837	0.00139267	-1.23e-08	1.31e-08	-0.129086	0.137482	0.34887	0.646708	0	0	0.00198152
Smoking cessation	Stromal cells	0.00156927	0.000526047	0.00753366	0.335218	4.80075	0.889912	-4.1e-08	4.38e-08	-0.237161	0.253358	0.349168	0.646708	0	0	0.00198152
BMI	Bipolar cells	0.00131124	0.00604762	0.00213927	4.61212	1.63148	0.0277001	8.13e-08	8.73e-08	0.0626632	0.0672878	0.351603	0.649953	0	0	0.00198152
Bipolar disorder	Megakaryocytes	0.000974062	0.0036864	0.00201765	3.78456	2.07138	0.180061	-3.84e-07	4.16e-07	-0.113957	0.123453	0.355497	0.654542	0	0	0.00198152
Smoking cessation	Inhibitory neurons (cerebellum)	0.00417194	0.0273214	0.012064	6.54885	2.89169	0.0530726	1.77e-08	1.92e-08	0.198483	0.215304	0.355968	0.654542	0	0	0.00198152
Smoking initiation	Granule neurons	0.0051937	0.0281511	0.0066662	5.42024	1.28352	0.000801961	1.62e-08	1.76e-08	0.100586	0.109278	0.356547	0.654542	0	0	0.00198152
Anorexia	Lens fiber cells	0.00229202	-0.00170138	0.0070568	-0.742307	3.07886	0.570508	-1.27e-07	1.38e-07	-0.16315	0.177281	0.357199	0.654542	0	0	0.00198152
General risk tolerance	Retinal progenitor and muller glia	0.0038141	0.018576	0.00622764	4.87034	1.63279	0.0186192	1.5e-08	1.63e-08	0.112179	0.121901	0.357523	0.654542	0	0	0.00198152
Anorexia	Endothelial cells (eye)	0.00141622	-0.00152757	0.00482286	-1.07862	3.40543	0.540286	-1.69e-07	1.85e-07	-0.153914	0.168486	0.358951	0.655521	0	0	0.00198152
Neuroticism	SKOR2 NPSR1+ cells	0.0113283	0.0645193	0.00985726	5.69541	0.870145	2.42e-07	2.06e-08	2.25e-08	0.125617	0.137203	0.359928	0.655521	0	0	0.00198152
BMI	Photoreceptor cells	0.0032938	0.0134954	0.00311622	4.09721	0.946088	0.001324	4.99e-08	5.45e-08	0.0624339	0.0681894	0.360123	0.655521	0	0	0.00198152
Worry	Corneal and conjuctival epithelial cells	0.00144111	0.00470718	0.00291052	3.26635	2.01964	0.263434	-5.1e-08	5.59e-08	-0.10033	0.109969	0.361432	0.655942	0	0	0.00198152
Smoking status	SLC2A4 PEX5L+ cells	0.0155032	0.0644937	0.00898645	4.16001	0.57965	1.08e-07	-1.72e-08	1.89e-08	-0.142552	0.156641	0.361733	0.655942	0	0	0.00198152
Cigarattes per day	Amacrine cells	0.00256839	0.00517955	0.00643744	2.01665	2.50641	0.685215	-3.09e-08	3.41e-08	-0.136405	0.150531	0.364252	0.658088	0	0	0.00198152
SCZ vs bipolar	PDE11A FAM19A2+ cells	0.00199669	0.0130106	0.00644569	6.51608	3.22819	0.0875563	1.49e-07	1.65e-07	0.157133	0.174006	0.364299	0.658088	0	0	0.00198152
Sleep duration	Corneal and conjuctival epithelial cells	0.00144111	0.00483996	0.00299784	3.35849	2.08023	0.256482	-4.08e-08	4.53e-08	-0.108403	0.120359	0.36809	0.663678	0	0	0.00198152
Smoking initiation	Astrocytes (cerebrum)	0.0106718	0.040231	0.00814023	3.76985	0.762781	0.000393571	-1.11e-08	1.26e-08	-0.0969909	0.110098	0.375292	0.67503	0	0	0.00198152
General risk tolerance	SLC2A4 PEX5L+ cells	0.0155032	0.0587812	0.0131937	3.79154	0.851025	0.000906242	8.39e-09	9.48e-09	0.134016	0.151427	0.375804	0.67503	0	0	0.00198152
SCZ vs bipolar	Retina pigment cells	0.00195601	0.0139341	0.00734885	7.12373	3.75706	0.109594	1.87e-07	2.12e-07	0.186489	0.211421	0.3772	0.676261	0	0	0.00198152
ADHD	SKOR2 NPSR1+ cells	0.0113283	0.0420129	0.0167121	3.70867	1.47526	0.0647024	6.34e-08	7.23e-08	0.196354	0.223918	0.380623	0.677932	0	0	0.00198152
Medication use	Granule neurons	0.0051937	0.0254443	0.0108893	4.89907	2.09663	0.0662395	4.72e-08	5.38e-08	0.147936	0.168622	0.380874	0.677932	0	0	0.00198152
Drinks per week	Megakaryocytes	0.000974062	0.00342112	0.00174867	3.51222	1.79523	0.162534	-4.58e-08	5.23e-08	-0.0984676	0.112442	0.380933	0.677932	0	0	0.00198152
Age of drinking initiation	Endothelial cells (eye)	0.00141622	0.00777956	0.00413445	5.49317	2.91935	0.122914	3.41e-08	3.89e-08	0.133169	0.151914	0.381674	0.677932	0	0	0.00198152
Smoking status	Astrocytes (eye)	0.00121931	0.00847128	0.00279317	6.94761	2.29078	0.0105064	5.6e-08	6.42e-08	0.101588	0.116463	0.382717	0.677932	0	0	0.00198152
Age at menarche	Bipolar cells	0.00131124	0.00623157	0.00249138	4.7524	1.90001	0.0476202	8.21e-08	9.42e-08	0.0700728	0.0804002	0.383363	0.677932	0	0	0.00198152
Age at first birth	Retinal progenitor and muller glia	0.0038141	0.0106064	0.00496457	2.78084	1.30164	0.174023	-3.09e-08	3.55e-08	-0.0840658	0.0965805	0.383864	0.677932	0	0	0.00198152
SCZ	Retinal progenitor and muller glia	0.0038141	0.0163415	0.00517345	4.2845	1.3564	0.0162081	-1.03e-07	1.19e-07	-0.0867992	0.100283	0.384457	0.677932	0	0	0.00198152
Medication use	Stromal cells	0.00156927	0.00188759	0.00457582	1.20284	2.91589	0.944592	-8.88e-08	1.02e-07	-0.127278	0.146197	0.385457	0.677932	0	0	0.00198152
ASD	Unipolar brush cells	0.00207322	-0.00770633	0.0117223	-3.71709	5.65418	0.396833	-3.98e-07	4.59e-07	-0.232757	0.26843	0.385881	0.677932	0	0	0.00198152
Age of drinking initiation	SLC2A4 PEX5L+ cells	0.0155032	0.0294899	0.0218969	1.90217	1.41241	0.525484	-1.46e-08	1.69e-08	-0.243397	0.28174	0.387363	0.677932	0	0	0.00198152
Alzheimer's	Inhibitory neurons (cerebrum)	0.0147538	0.127881	0.0642255	8.66764	4.35315	0.0822114	8.92e-09	1.03e-08	0.584827	0.675304	0.388107	0.677932	0	0	0.00198152
Insomnia	Microglia (eye)	0.000824657	0.00626542	0.00291077	7.59761	3.52967	0.0616299	5.1e-08	5.91e-08	0.139841	0.162052	0.388218	0.677932	0	0	0.00198152
ASD	Oligodendrocytes (cerebellum)	0.0047966	-0.00767817	0.0130209	-1.60075	2.7146	0.339166	-2.28e-07	2.65e-07	-0.199779	0.232199	0.388497	0.677932	0	0	0.00198152
Smoking status	Granule neurons	0.0051937	0.0297657	0.00539839	5.73111	1.03941	8.39e-06	1.67e-08	1.94e-08	0.0811745	0.0942985	0.388814	0.677932	0	0	0.00198152
Chronotype	Granule neurons	0.0051937	0.0270065	0.00578963	5.19986	1.11474	0.000223693	1.67e-08	1.95e-08	0.0780524	0.091139	0.393464	0.684786	0	0	0.00198152
Alzheimer's	Amacrine cells	0.00256839	0.00288555	0.0106607	1.12349	4.15072	0.976254	-9.34e-09	1.1e-08	-0.240574	0.283332	0.39495	0.686117	0	0	0.00198152
Alzheimer's	Unipolar brush cells	0.00207322	0.00137038	0.0104254	0.660995	5.0286	0.946363	-9.44e-09	1.11e-08	-0.22817	0.268294	0.39634	0.686542	0	0	0.00198152
Bipolar disorder	Lens fiber cells	0.00229202	0.0158643	0.00438639	6.92156	1.91377	0.00193782	1.44e-07	1.71e-07	0.101249	0.120233	0.397077	0.686542	0	0	0.00198152
Years of education	Stromal cells	0.00156927	0.00548216	0.00220959	3.49345	1.40804	0.0790331	-3.8e-08	4.49e-08	-0.0608365	0.0718831	0.397358	0.686542	0	0	0.00198152
Smoking status	Excitatory neurons	0.00514376	0.0212077	0.00462304	4.123	0.898767	0.000540197	-1.49e-08	1.77e-08	-0.0721698	0.0857319	0.398422	0.687133	0	0	0.00198152
Bipolar disorder	Stromal cells	0.00156927	0.00488495	0.00505588	3.11288	3.22181	0.512556	-2.39e-07	2.84e-07	-0.136581	0.162297	0.400415	0.689322	0	0	0.00198152
BMI	Excitatory neurons	0.00514376	0.018939	0.00391023	3.68194	0.760189	0.000541527	3.22e-08	3.85e-08	0.0541353	0.064727	0.402693	0.691992	0	0	0.00198152
Insomnia	Inhibitory neurons (cerebellum)	0.00417194	0.0264101	0.00783176	6.33042	1.87725	0.00431746	1.23e-08	1.47e-08	0.116442	0.139163	0.404079	0.693123	0	0	0.00198152
Neuroticism	Oligodendrocytes (cerebellum)	0.0047966	0.0292886	0.00596771	6.10612	1.24415	6.19e-05	2.35e-08	2.85e-08	0.0930525	0.112851	0.408545	0.699523	0	0	0.00198152
Smoking initiation	Photoreceptor cells	0.0032938	0.0183622	0.00493064	5.57479	1.49695	0.00251223	1.91e-08	2.32e-08	0.0878453	0.106702	0.411088	0.702614	0	0	0.00198152
Sleep duration	Microglia (eye)	0.000824657	0.00314778	0.00129328	3.81708	1.56826	0.0713026	-3.26e-08	3.98e-08	-0.0592444	0.072329	0.411869	0.702687	0	0	0.00198152
Insomnia	Endothelial cells (eye)	0.00141622	0.0102858	0.00436967	7.26283	3.08544	0.0437516	3.15e-08	3.87e-08	0.13448	0.165218	0.415724	0.707995	0	0	0.00198152
Cigarattes per day	Smooth muscle	0.000472621	0.0028945	0.001343	6.12436	2.8416	0.0723222	7.77e-08	9.59e-08	0.0912527	0.112627	0.417367	0.709523	0	0	0.00198152
SCZ	Astrocytes (cerebrum)	0.0106718	0.0505967	0.00973804	4.74117	0.912505	5.84e-05	-6.87e-08	8.51e-08	-0.102061	0.126424	0.419107	0.711211	0	0	0.00198152
MDD	Bipolar cells	0.00131124	0.00262683	0.00302647	2.00331	2.30809	0.664317	-2.93e-08	3.65e-08	-0.0823804	0.102624	0.422363	0.715462	0	0	0.00198152
Intelligence	Megakaryocytes	0.000974062	0.00251118	0.00138762	2.57805	1.42457	0.269134	-1.14e-07	1.43e-07	-0.0680013	0.0852998	0.425944	0.720247	0	0	0.00198152
Anorexia	Inhibitory neurons (cerebellum)	0.00417194	-0.00228111	0.012955	-0.546775	3.10528	0.617918	-8.98e-08	1.13e-07	-0.182104	0.229151	0.42801	0.722456	0	0	0.00198152
ADHD	Oligodendrocytes (cerebellum)	0.0047966	0.0208818	0.00975335	4.35345	2.03339	0.099785	6.81e-08	8.6e-08	0.136607	0.172513	0.42889	0.72266	0	0	0.00198152
Smoking status	Lens fiber cells	0.00229202	0.0143207	0.00397815	6.24805	1.73565	0.00261612	3.18e-08	4.05e-08	0.0870319	0.110843	0.43198	0.725467	0	0	0.00198152
SCZ vs bipolar	Endothelial cells (cerebrum)	0.00977056	0.054734	0.0185693	5.60193	1.90054	0.0162506	7.58e-08	9.64e-08	0.192695	0.245064	0.43208	0.725467	0	0	0.00198152
Age at first birth	Microglia (eye)	0.000824657	0.00192922	0.00144257	2.33942	1.7493	0.443808	-7.21e-08	9.21e-08	-0.0628893	0.0803344	0.434014	0.726461	0	0	0.00198152
Neuroticism	Inhibitory neurons (cerebrum)	0.0147538	0.0797572	0.0115646	5.40588	0.783836	1.33e-07	1.4e-08	1.79e-08	0.0993307	0.127001	0.434198	0.726461	0	0	0.00198152
Medication use	Endothelial cells (eye)	0.00141622	0.00731791	0.00342279	5.16719	2.41684	0.0841109	8.39e-08	1.08e-07	0.104867	0.13499	0.435824	0.726929	0	0	0.00198152
Age of drinking initiation	Retinal progenitor and muller glia	0.0038141	0.00516789	0.0101142	1.35494	2.6518	0.893603	-1.86e-08	2.39e-08	-0.145512	0.186975	0.436005	0.726929	0	0	0.00198152
Drinks per week	Corneal and conjuctival epithelial cells	0.00144111	0.00490627	0.00352115	3.40451	2.44335	0.324823	-3.28e-08	4.23e-08	-0.111067	0.143236	0.437029	0.726991	0	0	0.00198152
General risk tolerance	Photoreceptor cells	0.0032938	0.0153482	0.00565073	4.65972	1.71557	0.0319625	1.29e-08	1.67e-08	0.0895179	0.115887	0.437569	0.726991	0	0	0.00198152
MDD	Retina pigment cells	0.00195601	0.00508488	0.00290976	2.59962	1.4876	0.281436	-2.01e-08	2.6e-08	-0.0647834	0.0837994	0.439142	0.727062	0	0	0.00198152
Cigarattes per day	Inhibitory neurons (cerebrum)	0.0147538	0.0416534	0.0190254	2.82323	1.28953	0.157355	-1.44e-08	1.86e-08	-0.160321	0.207082	0.439718	0.727062	0	0	0.00198152
Bipolar disorder	Unipolar brush cells	0.00207322	0.0070634	0.00530343	3.40698	2.55807	0.345371	-1.28e-07	1.66e-07	-0.0991556	0.128592	0.440616	0.727062	0	0	0.00198152
Years of education	Endothelial cells (eye)	0.00141622	0.00827357	0.00266568	5.84199	1.88224	0.0108426	5.71e-08	7.4e-08	0.0797177	0.103312	0.440756	0.727062	0	0	0.00198152
Age at first birth	Smooth muscle	0.000472621	0.00107204	0.000984361	2.26828	2.08277	0.543938	-1.04e-07	1.35e-07	-0.0621946	0.0807334	0.441431	0.727062	0	0	0.00198152
Ischemic stroke	PDE11A FAM19A2+ cells	0.00199669	0.0160607	0.0117125	8.04367	5.86598	0.228585	1.25e-08	1.63e-08	0.242729	0.316518	0.443528	0.729255	0	0	0.00198152
Alzheimer's	PDE11A FAM19A2+ cells	0.00199669	0.00357967	0.0080631	1.7928	4.03824	0.844785	-8.85e-09	1.16e-08	-0.190771	0.250051	0.444398	0.729426	0	0	0.00198152
Ischemic stroke	Lens fiber cells	0.00229202	0.0188936	0.0121652	8.2432	5.30764	0.176723	1.24e-08	1.63e-08	0.245131	0.322229	0.447128	0.732534	0	0	0.00198152
Sleep duration	PDE11A FAM19A2+ cells	0.00199669	0.0125407	0.0031756	6.28076	1.59044	0.000864659	1.56e-08	2.05e-08	0.0611919	0.0804125	0.447831	0.732534	0	0	0.00198152
ADHD	Inhibitory neurons (cerebellum)	0.00417194	0.007531	0.00732825	1.80516	1.75656	0.646568	-5.37e-08	7.09e-08	-0.102811	0.135741	0.448603	0.732538	0	0	0.00198152
SCZ	Skeletal muscle	0.000764335	0.00304398	0.00135855	3.98252	1.77743	0.0939287	-2.16e-07	2.87e-07	-0.060913	0.0809354	0.450478	0.734341	0	0	0.00198152
Cigarattes per day	Microglia (cerebellum)	0.00440926	0.022349	0.00917557	5.06866	2.08098	0.049962	2.16e-08	2.87e-08	0.126985	0.168726	0.451868	0.735347	0	0	0.00198152
Anorexia	Unipolar brush cells	0.00207322	0.0120497	0.0112618	5.81209	5.43203	0.37607	1.46e-07	1.95e-07	0.206137	0.275319	0.455294	0.739658	0	0	0.00198152
Ischemic stroke	Megakaryocytes	0.000974062	0.00176878	0.00416074	1.81588	4.27154	0.848591	-2.3e-08	3.1e-08	-0.192074	0.258882	0.458835	0.743799	0	0	0.00198152
Smoking cessation	PDE11A FAM19A2+ cells	0.00199669	0.00437282	0.00598242	2.19004	2.99617	0.691651	-1.64e-08	2.23e-08	-0.114683	0.155942	0.460687	0.743799	0	0	0.00198152
Sleep duration	Amacrine cells	0.00256839	0.0171084	0.00523225	6.66114	2.03717	0.00536716	1.89e-08	2.56e-08	0.0885858	0.119989	0.460916	0.743799	0	0	0.00198152
SCZ	Endothelial cells (eye)	0.00141622	0.0107379	0.00497967	7.58204	3.51616	0.0626022	3.33e-07	4.52e-07	0.140117	0.190189	0.461104	0.743799	0	0	0.00198152
Insomnia	Corneal and conjuctival epithelial cells	0.00144111	0.00524633	0.00320113	3.64048	2.22129	0.231105	-2.25e-08	3.05e-08	-0.0901988	0.122269	0.461749	0.743799	0	0	0.00198152
Reaction time	Bipolar cells	0.00131124	0.00417774	0.00303537	3.18609	2.31487	0.347245	-2.75e-08	3.75e-08	-0.0727837	0.0992505	0.46287	0.744344	0	0	0.00198152
General risk tolerance	SKOR2 NPSR1+ cells	0.0113283	0.0436829	0.0111892	3.85609	0.987723	0.00325882	6.69e-09	9.18e-09	0.0896773	0.123055	0.46595	0.747729	0	0	0.00198152
Medication use	Unipolar brush cells	0.00207322	0.0119614	0.0073079	5.76951	3.52491	0.174531	6.41e-08	8.81e-08	0.124358	0.170919	0.466545	0.747729	0	0	0.00198152
Drinks per week	Endothelial cells (eye)	0.00141622	0.00937237	0.00395826	6.61786	2.79494	0.0455993	2.96e-08	4.1e-08	0.106969	0.148166	0.469755	0.749153	0	0	0.00198152
Smoking initiation	Astrocytes (eye)	0.00121931	0.00772938	0.00311061	6.33914	2.55112	0.0395766	4.03e-08	5.58e-08	0.0933847	0.129302	0.470029	0.749153	0	0	0.00198152
ASD	Retina pigment cells	0.00195601	0.00731159	0.0095584	3.73801	4.88668	0.574965	4.07e-07	5.64e-07	0.200206	0.277435	0.470849	0.749153	0	0	0.00198152
Medication use	Ganglion cells	0.00853444	0.0331619	0.0116809	3.88565	1.36868	0.0342204	3.43e-08	4.77e-08	0.128919	0.179283	0.47215	0.749153	0	0	0.00198152
Age at first birth	Stromal cells	0.00156927	0.00929235	0.00451872	5.92146	2.87951	0.0881578	6.9e-08	9.6e-08	0.107371	0.149385	0.472346	0.749153	0	0	0.00198152
Smoking status	Bipolar cells	0.00131124	0.00813286	0.00225387	6.2024	1.71888	0.00244837	2.3e-08	3.2e-08	0.0509947	0.0709492	0.472548	0.749153	0	0	0.00198152
SCZ vs bipolar	Lens fiber cells	0.00229202	0.0136031	0.00641697	5.93497	2.7997	0.0783958	1.14e-07	1.59e-07	0.122392	0.170704	0.472942	0.749153	0	0	0.00198152
General risk tolerance	Retina pigment cells	0.00195601	0.00361268	0.00465302	1.84697	2.37883	0.722279	-1.97e-08	2.76e-08	-0.0964999	0.135198	0.475908	0.752599	0	0	0.00198152
Insomnia	SKOR2 NPSR1+ cells	0.0113283	0.0630185	0.0134547	5.56293	1.18771	0.000127251	7.99e-09	1.13e-08	0.122481	0.173221	0.477505	0.753871	0	0	0.00198152
BMI	Lens fiber cells	0.00229202	0.00595421	0.00268432	2.5978	1.17116	0.174518	-5.2e-08	7.4e-08	-0.0494177	0.0703252	0.481828	0.759438	0	0	0.00198152
General risk tolerance	Skeletal muscle	0.000764335	0.00155896	0.00174214	2.03963	2.27928	0.648142	-2.95e-08	4.23e-08	-0.0738461	0.105888	0.484827	0.762855	0	0	0.00198152
Smoking initiation	Inhibitory neurons (cerebrum)	0.0147538	0.066564	0.0124777	4.51165	0.845731	4.45e-05	8.34e-09	1.2e-08	0.0862108	0.124044	0.485599	0.762855	0	0	0.00198152
Insomnia	Unipolar brush cells	0.00207322	0.0141066	0.00582813	6.80422	2.81116	0.0383025	1.46e-08	2.1e-08	0.0966459	0.139011	0.488116	0.763842	0	0	0.00198152
Smoking initiation	Excitatory neurons	0.00514376	0.0259972	0.00614282	5.05412	1.19423	0.0010389	1.15e-08	1.66e-08	0.0710703	0.102588	0.488199	0.763842	0	0	0.00198152
Intelligence	Retinal progenitor and muller glia	0.0038141	0.0114531	0.00396367	3.00284	1.03922	0.0532544	-2.64e-08	3.81e-08	-0.0529135	0.0763637	0.488634	0.763842	0	0	0.00198152
SCZ	Smooth muscle	0.000472621	0.00195926	0.000799763	4.14553	1.69219	0.0643135	-2.53e-07	3.67e-07	-0.0468918	0.068021	0.490058	0.764813	0	0	0.00198152
Ischemic stroke	Excitatory neurons	0.00514376	0.0116473	0.0160561	2.26436	3.12147	0.685944	-5.35e-09	7.79e-09	-0.187176	0.272542	0.492405	0.765057	0	0	0.00198152
Neuroticism	Oligodendrocytes (cerebrum)	0.00661929	0.0304505	0.006353	4.60027	0.95977	0.000272973	-1.58e-08	2.3e-08	-0.073275	0.106666	0.492577	0.765057	0	0	0.00198152
Alzheimer's	Oligodendrocytes (cerebellum)	0.0047966	0.0162049	0.0154748	3.3784	3.2262	0.463152	-6.23e-09	9.08e-09	-0.225867	0.329193	0.492626	0.765057	0	0	0.00198152
ASD	Lens fiber cells	0.00229202	0.00605045	0.00848079	2.63979	3.70014	0.656946	2.94e-07	4.3e-07	0.155759	0.22781	0.494222	0.765399	0	0	0.00198152
ADHD	PDE11A FAM19A2+ cells	0.00199669	0.009618	0.00552169	4.81698	2.76542	0.169721	8.47e-08	1.24e-07	0.101124	0.148045	0.495071	0.765399	0	0	0.00198152
ADHD	Smooth muscle	0.000472621	0.00229199	0.00138947	4.84953	2.93993	0.187068	1.95e-07	2.87e-07	0.0740102	0.108928	0.496491	0.765399	0	0	0.00198152
Neuroticism	Smooth muscle	0.000472621	0.00179032	0.00108701	3.78807	2.29995	0.22643	-8.22e-08	1.21e-07	-0.061521	0.0905601	0.496884	0.765399	0	0	0.00198152
Medication use	Inhibitory neurons (cerebellum)	0.00417194	0.0190704	0.00899225	4.57112	2.15541	0.100319	3.78e-08	5.57e-08	0.104955	0.154655	0.497555	0.765399	0	0	0.00198152
General risk tolerance	Limbic system neurons	0.0189224	0.0694205	0.0160494	3.66869	0.848171	0.00137678	6.84e-09	1.01e-08	0.121955	0.18008	0.49767	0.765399	0	0	0.00198152
General risk tolerance	Endothelial cells (eye)	0.00141622	0.00362209	0.00227278	2.55757	1.60482	0.331487	-1.41e-08	2.1e-08	-0.0526381	0.0783972	0.501329	0.769063	0	0	0.00198152
Smoking status	Oligodendrocytes (cerebellum)	0.0047966	0.0198558	0.00425332	4.13955	0.886735	0.000422868	-1.43e-08	2.13e-08	-0.064657	0.0963072	0.501668	0.769063	0	0	0.00198152
Age at menarche	Microglia (eye)	0.000824657	0.00208941	0.000922184	2.53368	1.11826	0.170382	-7.37e-08	1.11e-07	-0.0352959	0.0531594	0.506938	0.77218	0	0	0.00198152
Age at first birth	Corneal and conjuctival epithelial cells	0.00144111	0.00699369	0.00245903	4.85298	1.70634	0.023227	4.85e-08	7.31e-08	0.0618494	0.0932205	0.506966	0.77218	0	0	0.00198152
ADHD	Endothelial cells (eye)	0.00141622	0.00674443	0.00399244	4.76226	2.81907	0.186068	1.16e-07	1.75e-07	0.0999011	0.150713	0.507351	0.77218	0	0	0.00198152
Smoking status	Photoreceptor cells	0.0032938	0.0189846	0.00385875	5.76375	1.17152	4.94e-05	1.72e-08	2.6e-08	0.0619293	0.0936141	0.50739	0.77218	0	0	0.00198152
Age at first birth	Horizontal cells	0.00194458	0.00911512	0.0031993	4.68746	1.64524	0.0265886	3.13e-08	4.74e-08	0.0573712	0.0868817	0.508799	0.77218	0	0	0.00198152
Insomnia	Ganglion cells	0.00853444	0.0460319	0.00879516	5.39367	1.03055	2.01e-05	7.06e-09	1.07e-08	0.090635	0.137365	0.50972	0.77218	0	0	0.00198152
Smoking cessation	Endothelial cells (cerebrum)	0.00977056	0.0309383	0.0237955	3.16649	2.43543	0.376588	-1.07e-08	1.63e-08	-0.18045	0.274891	0.510316	0.77218	0	0	0.00198152
Smoking cessation	Smooth muscle	0.000472621	0.00307688	0.00182329	6.51024	3.85783	0.154012	4.27e-08	6.5e-08	0.0949228	0.144496	0.511631	0.77218	0	0	0.00198152
Sleep duration	Skeletal muscle	0.000764335	0.00305364	0.00143572	3.99516	1.87839	0.109419	-2.8e-08	4.27e-08	-0.0531242	0.0810145	0.512022	0.77218	0	0	0.00198152
Smoking status	Oligodendrocytes (cerebrum)	0.00661929	0.0282111	0.00517065	4.26195	0.781149	3.79e-05	-1.3e-08	1.98e-08	-0.0688432	0.104854	0.512514	0.77218	0	0	0.00198152
Drinks per week	Unipolar brush cells	0.00207322	0.00708717	0.00418124	3.41844	2.01679	0.230466	-1.23e-08	1.88e-08	-0.0690949	0.105608	0.512624	0.77218	0	0	0.00198152
Age of drinking initiation	Lens fiber cells	0.00229202	0.0108667	0.00633029	4.74112	2.76188	0.182654	1.99e-08	3.07e-08	0.10968	0.169204	0.516489	0.776427	0	0	0.00198152
Ischemic stroke	Amacrine cells	0.00256839	0.00386021	0.0110494	1.50297	4.30207	0.906798	-7.12e-09	1.1e-08	-0.165205	0.255233	0.517866	0.776427	0	0	0.00198152
General risk tolerance	Megakaryocytes	0.000974062	0.00254184	0.00144651	2.60953	1.48503	0.276566	-2.61e-08	4.03e-08	-0.0580912	0.0896963	0.51789	0.776427	0	0	0.00198152
Anorexia	Astrocytes (cerebrum)	0.0106718	0.00659768	0.0230264	0.618236	2.15769	0.859128	-5.64e-08	8.75e-08	-0.181593	0.281726	0.519018	0.776481	0	0	0.00198152
Bipolar disorder	Astrocytes (cerebellum)	0.00933266	0.0438243	0.0137591	4.6958	1.47429	0.012783	-7.09e-08	1.1e-07	-0.11849	0.183836	0.519557	0.776481	0	0	0.00198152
Medication use	Smooth muscle	0.000472621	0.00299924	0.00247067	6.34598	5.22759	0.306352	2.3e-07	3.6e-07	0.126786	0.198447	0.523202	0.779773	0	0	0.00198152
Ischemic stroke	Unipolar brush cells	0.00207322	0.00285701	0.00969908	1.37806	4.67828	0.935616	-6.76e-09	1.06e-08	-0.147189	0.230799	0.523398	0.779773	0	0	0.00198152
Age of drinking initiation	Megakaryocytes	0.000974062	0.00130852	0.00319361	1.34336	3.27866	0.91663	-5.18e-08	8.2e-08	-0.120605	0.190919	0.527833	0.781906	0	0	0.00198152
Chronotype	Retina pigment cells	0.00195601	0.00676022	0.00302908	3.45613	1.5486	0.113195	-2.28e-08	3.63e-08	-0.0557199	0.0887119	0.529846	0.781906	0	0	0.00198152
Neuroticism	Megakaryocytes	0.000974062	0.00386889	0.00210646	3.97192	2.16255	0.171281	-8.48e-08	1.35e-07	-0.0857741	0.136551	0.530636	0.781906	0	0	0.00198152
Drinks per week	PDE11A FAM19A2+ cells	0.00199669	0.0117581	0.00419995	5.88879	2.10346	0.0205404	1.49e-08	2.37e-08	0.0746466	0.118733	0.530839	0.781906	0	0	0.00198152
Years of education	Corneal and conjuctival epithelial cells	0.00144111	0.00554333	0.00174174	3.84656	1.20861	0.0197327	-3.17e-08	5.07e-08	-0.0415575	0.0664657	0.531007	0.781906	0	0	0.00198152
Alzheimer's	Purkinje neurons	0.0177768	0.0986495	0.0676804	5.54933	3.80723	0.238589	-5.61e-09	8.96e-09	-0.405234	0.647219	0.531076	0.781906	0	0	0.00198152
ADHD	Limbic system neurons	0.0189224	0.058965	0.0219855	3.11615	1.16188	0.066306	4.36e-08	6.97e-08	0.179607	0.287124	0.531683	0.781906	0	0	0.00198152
Smoking status	Inhibitory neurons (cerebellum)	0.00417194	0.0228957	0.00491137	5.48804	1.17724	0.000205809	1.2e-08	1.92e-08	0.0516728	0.0826766	0.531716	0.781906	0	0	0.00198152
Insomnia	Endothelial cells (cerebrum)	0.00977056	0.0424578	0.0144777	4.34548	1.48177	0.0245115	-7.44e-09	1.19e-08	-0.106193	0.169851	0.533356	0.781906	0	0	0.00198152
MDD	Corneal and conjuctival epithelial cells	0.00144111	0.00438461	0.00200409	3.04252	1.39066	0.141529	-2.16e-08	3.48e-08	-0.0498211	0.0802673	0.533799	0.781906	0	0	0.00198152
ASD	Inhibitory neurons (cerebellum)	0.00417194	0.0122958	0.017832	2.94726	4.27426	0.649558	2.25e-07	3.62e-07	0.187474	0.301625	0.534264	0.781906	0	0	0.00198152
ASD	Megakaryocytes	0.000974062	0.00250542	0.00443017	2.57214	4.54814	0.729071	7.59e-07	1.22e-06	0.169943	0.273162	0.535043	0.781906	0	0	0.00198152
Anorexia	Retina pigment cells	0.00195601	-0.00177767	0.00874105	-0.908822	4.46882	0.668717	-1.26e-07	2.04e-07	-0.150733	0.244044	0.536079	0.781906	0	0	0.00198152
Smoking status	Purkinje neurons	0.0177768	0.0894748	0.0108239	5.03323	0.608875	1.12e-10	1.39e-08	2.25e-08	0.12522	0.202694	0.536607	0.781906	0	0	0.00198152
Intelligence	Microglia (cerebrum)	0.00516593	0.015564	0.00443667	3.01282	0.858833	0.0193402	-1.86e-08	3.02e-08	-0.0446509	0.0724977	0.53715	0.781906	0	0	0.00198152
Age of drinking initiation	Bipolar cells	0.00131124	0.00762482	0.00558713	5.81495	4.26094	0.255705	2.43e-08	3.95e-08	0.108623	0.176568	0.538289	0.782368	0	0	0.00198152
Age at first birth	Retina pigment cells	0.00195601	0.00536185	0.00331112	2.74122	1.6928	0.30365	-3.21e-08	5.25e-08	-0.0572014	0.0935538	0.541746	0.786192	0	0	0.00198152
SCZ vs bipolar	Endothelial cells (cerebellum)	0.00995142	0.0525982	0.0179703	5.2855	1.8058	0.0191631	5.63e-08	9.3e-08	0.144189	0.23818	0.54505	0.789784	0	0	0.00198152
Smoking cessation	Amacrine cells	0.00256839	0.0158476	0.00947753	6.17026	3.69007	0.16306	1.58e-08	2.65e-08	0.132022	0.22143	0.551223	0.797514	0	0	0.00198152
SCZ vs bipolar	Corneal and conjuctival epithelial cells	0.00144111	0.0111427	0.00838946	7.73199	5.82152	0.249799	2.74e-07	4.63e-07	0.195812	0.330879	0.553259	0.798129	0	0	0.00198152
Ischemic stroke	Astrocytes (eye)	0.00121931	0.00997554	0.00856225	8.1813	7.02222	0.312095	1.6e-08	2.7e-08	0.209892	0.354193	0.553325	0.798129	0	0	0.00198152
Smoking cessation	Limbic system neurons	0.0189224	0.0908173	0.0348794	4.79946	1.84329	0.0390848	1.02e-08	1.72e-08	0.246465	0.415607	0.554803	0.79905	0	0	0.00198152
Years of education	Microglia (eye)	0.000824657	0.00429604	0.00121769	5.20949	1.47661	0.00520258	4.67e-08	7.96e-08	0.041875	0.0713758	0.557386	0.799738	0	0	0.00198152
General risk tolerance	Oligodendrocytes (cerebrum)	0.00661929	0.0192718	0.00702423	2.91146	1.06118	0.0713735	-6.18e-09	1.06e-08	-0.0630031	0.108064	0.558383	0.799738	0	0	0.00198152
ADHD	Endothelial cells (cerebrum)	0.00977056	0.0349987	0.0170343	3.58205	1.74343	0.140044	4.01e-08	6.86e-08	0.115401	0.19742	0.558498	0.799738	0	0	0.00198152
General risk tolerance	Bipolar cells	0.00131124	0.00642553	0.00317572	4.90033	2.42192	0.106976	1.38e-08	2.36e-08	0.0589697	0.100847	0.558733	0.799738	0	0	0.00198152
Reaction time	Astrocytes (eye)	0.00121931	0.00698049	0.0019788	5.72496	1.62288	0.00399203	2.16e-08	3.71e-08	0.0467747	0.0803398	0.560541	0.799738	0	0	0.00198152
SCZ vs bipolar	Megakaryocytes	0.000974062	0.00608718	0.003386	6.24928	3.47617	0.138126	2.76e-07	4.75e-07	0.125232	0.215526	0.561029	0.799738	0	0	0.00198152
Age of drinking initiation	Inhibitory neurons (cerebrum)	0.0147538	0.033179	0.0219695	2.24885	1.48908	0.405346	-9.04e-09	1.56e-08	-0.147152	0.253934	0.561306	0.799738	0	0	0.00198152
Cigarattes per day	Oligodendrocytes (cerebellum)	0.0047966	0.0217854	0.0089591	4.54184	1.8678	0.0556988	1.31e-08	2.27e-08	0.0813963	0.141046	0.563297	0.799738	0	0	0.00198152
Medication use	Lens fiber cells	0.00229202	0.0101501	0.00515706	4.42846	2.25001	0.128742	4.39e-08	7.59e-08	0.0774404	0.133889	0.563549	0.799738	0	0	0.00198152
Insomnia	Megakaryocytes	0.000974062	0.0066861	0.00325868	6.86414	3.34546	0.0795068	4.78e-08	8.28e-08	0.121664	0.210749	0.563681	0.799738	0	0	0.00198152
Age of drinking initiation	Granule neurons	0.0051937	0.0220193	0.0124114	4.23962	2.38971	0.17379	1.14e-08	1.99e-08	0.111719	0.195018	0.566075	0.801939	0	0	0.00198152
Smoking status	Endothelial cells (eye)	0.00141622	0.00582311	0.00205908	4.11171	1.45392	0.0328254	-2.4e-08	4.2e-08	-0.0465411	0.081447	0.567875	0.802213	0	0	0.00198152
Age at first birth	Megakaryocytes	0.000974062	0.00258295	0.00191938	2.65173	1.97049	0.403012	-8.87e-08	1.55e-07	-0.0717607	0.125399	0.567953	0.802213	0	0	0.00198152
Drinks per week	Purkinje neurons	0.0177768	0.0903687	0.017772	5.08351	0.999727	7.17e-05	7.24e-09	1.28e-08	0.121545	0.214885	0.571908	0.805539	0	0	0.00198152
Cigarattes per day	Retinal progenitor and muller glia	0.0038141	0.0189751	0.00989064	4.97499	2.59318	0.125277	1.95e-08	3.45e-08	0.104101	0.184178	0.572	0.805539	0	0	0.00198152
Age at first birth	Oligodendrocytes (cerebellum)	0.0047966	0.019938	0.00554492	4.1567	1.15601	0.00647975	1.74e-08	3.1e-08	0.0550526	0.0980822	0.573288	0.80616	0	0	0.00198152
MDD	Microglia (eye)	0.000824657	0.0022098	0.00145412	2.67966	1.7633	0.341508	-2.91e-08	5.19e-08	-0.0459093	0.0818794	0.575379	0.806775	0	0	0.00198152
Cigarattes per day	Megakaryocytes	0.000974062	0.00241852	0.00235935	2.48292	2.42218	0.540491	-5e-08	8.92e-08	-0.0794399	0.141721	0.57542	0.806775	0	0	0.00198152
ADHD	Microglia (eye)	0.000824657	0.00367297	0.00255893	4.45394	3.10302	0.263641	1.47e-07	2.66e-07	0.0812696	0.147059	0.579434	0.810153	0	0	0.00198152
SCZ vs bipolar	Astrocytes (cerebrum)	0.0106718	0.0518794	0.0194302	4.86137	1.82071	0.0362002	4.71e-08	8.5e-08	0.12642	0.228146	0.579532	0.810153	0	0	0.00198152
Reaction time	Stromal cells	0.00156927	0.00576901	0.00316564	3.67624	2.01727	0.186353	-2.08e-08	3.78e-08	-0.0551516	0.100228	0.581321	0.810306	0	0	0.00198152
Intelligence	Microglia (cerebellum)	0.00440926	0.0135273	0.00381463	3.06793	0.865141	0.0173163	-1.68e-08	3.05e-08	-0.0370811	0.0673199	0.581343	0.810306	0	0	0.00198152
Ischemic stroke	Limbic system neurons	0.0189224	0.0652193	0.0385815	3.44667	2.03893	0.230433	-3.7e-09	6.74e-09	-0.245494	0.447197	0.583053	0.811453	0	0	0.00198152
Smoking initiation	Oligodendrocytes (cerebrum)	0.00661929	0.0313254	0.0068058	4.73244	1.02818	0.000417505	8.39e-09	1.54e-08	0.0566893	0.104054	0.584641	0.811453	0	0	0.00198152
Ischemic stroke	Granule neurons	0.0051937	0.0125677	0.0202532	2.4198	3.89958	0.716057	-5.04e-09	9.22e-09	-0.177156	0.324083	0.584724	0.811453	0	0	0.00198152
SCZ vs bipolar	Retinal progenitor and muller glia	0.0038141	0.0201758	0.00883678	5.28978	2.31687	0.0636456	6.2e-08	1.14e-07	0.0944403	0.173648	0.586969	0.811728	0	0	0.00198152
Ischemic stroke	SLC2A4 PEX5L+ cells	0.0155032	0.0504954	0.034461	3.25708	2.22282	0.305307	-4.04e-09	7.46e-09	-0.240145	0.443436	0.588394	0.811728	0	0	0.00198152
Sleep duration	Megakaryocytes	0.000974062	0.00582938	0.00163271	5.98461	1.67619	0.00283953	3.46e-08	6.41e-08	0.0584656	0.108313	0.588874	0.811728	0	0	0.00198152
Ischemic stroke	Purkinje neurons	0.0177768	0.0599878	0.0369726	3.3745	2.07982	0.255365	-3.54e-09	6.55e-09	-0.228462	0.422718	0.589031	0.811728	0	0	0.00198152
Sleep duration	Photoreceptor cells	0.0032938	0.0198299	0.00552725	6.02036	1.67808	0.00313882	1.17e-08	2.17e-08	0.0615368	0.114132	0.589185	0.811728	0	0	0.00198152
Age of drinking initiation	Stromal cells	0.00156927	0.00282517	0.00595682	1.80031	3.79592	0.832832	-2.36e-08	4.4e-08	-0.105687	0.197043	0.591453	0.813675	0	0	0.00198152
ASD	Skeletal muscle	0.000764335	-0.00182788	0.00386321	-2.39146	5.05433	0.503325	-4.79e-07	9.05e-07	-0.120543	0.227749	0.596563	0.817552	0	0	0.00198152
ASD	SLC2A4 PEX5L+ cells	0.0155032	-0.00805132	0.0302265	-0.519331	1.94969	0.431921	-1.31e-07	2.47e-07	-0.209759	0.3955	0.596622	0.817552	0	0	0.00198152
Anorexia	Skeletal muscle	0.000764335	0.00399055	0.00497175	5.22094	6.50467	0.515443	2.49e-07	4.71e-07	0.15206	0.287631	0.596847	0.817552	0	0	0.00198152
Insomnia	Limbic system neurons	0.0189224	0.0981774	0.0176208	5.18842	0.931214	7.68e-06	5.2e-09	9.88e-09	0.106026	0.201449	0.598888	0.818674	0	0	0.00198152
SCZ vs bipolar	Inhibitory neurons (cerebellum)	0.00417194	0.0214418	0.0108924	5.13954	2.61087	0.115474	5.92e-08	1.13e-07	0.100024	0.190925	0.599386	0.818674	0	0	0.00198152
ADHD	Bipolar cells	0.00131124	0.00612158	0.00393977	4.66852	3.0046	0.219508	6.78e-08	1.29e-07	0.066802	0.127101	0.600612	0.819173	0	0	0.00198152
Chronotype	Smooth muscle	0.000472621	0.00166624	0.000859234	3.52553	1.81802	0.16746	-4.58e-08	8.8e-08	-0.0375929	0.0722309	0.602529	0.820612	0	0	0.00198152
Intelligence	Oligodendrocytes (cerebrum)	0.00661929	0.0255414	0.00545566	3.85863	0.824206	0.00050437	1.59e-08	3.06e-08	0.0434423	0.083606	0.603978	0.82141	0	0	0.00198152
Insomnia	Stromal cells	0.00156927	0.00632811	0.00372138	4.03252	2.37141	0.201825	-1.25e-08	2.43e-08	-0.0611954	0.118964	0.60583	0.822241	0	0	0.00198152
Alzheimer's	Photoreceptor cells	0.0032938	0.0302319	0.0263103	9.17843	7.98782	0.305199	8.73e-09	1.69e-08	0.252327	0.488468	0.606316	0.822241	0	0	0.00198152
ASD	Ganglion cells	0.00853444	0.00959698	0.0181643	1.1245	2.12835	0.953367	1.29e-07	2.52e-07	0.145779	0.284777	0.608788	0.824292	0	0	0.00198152
Cigarattes per day	Granule neurons	0.0051937	0.024833	0.0130715	4.78137	2.5168	0.135474	1.44e-08	2.82e-08	0.0962978	0.188583	0.609561	0.824292	0	0	0.00198152
Cigarattes per day	Oligodendrocytes (cerebrum)	0.00661929	0.0202534	0.0107085	3.05975	1.61777	0.202178	-1.12e-08	2.21e-08	-0.0815061	0.160829	0.611742	0.825922	0	0	0.00198152
Insomnia	Astrocytes (cerebellum)	0.00933266	0.0421112	0.0124518	4.51224	1.33422	0.00877431	-5.1e-09	1.01e-08	-0.0729954	0.14456	0.613529	0.825922	0	0	0.00198152
Medication use	Microglia (cerebrum)	0.00516593	0.0127433	0.00997742	2.4668	1.93139	0.447658	-2.5e-08	4.96e-08	-0.0749189	0.148639	0.614063	0.825922	0	0	0.00198152
Age at first birth	Astrocytes (eye)	0.00121931	0.00347531	0.00260837	2.85023	2.13922	0.387963	-4.34e-08	8.61e-08	-0.0551996	0.109509	0.614236	0.825922	0	0	0.00198152
Smoking cessation	Skeletal muscle	0.000764335	0.00572966	0.00422275	7.49626	5.52474	0.239988	3.39e-08	6.77e-08	0.114663	0.228987	0.616735	0.827035	0	0	0.00198152
Smoking cessation	Unipolar brush cells	0.00207322	0.0130887	0.00806358	6.31326	3.88941	0.174446	1.26e-08	2.52e-08	0.0987973	0.197595	0.617066	0.827035	0	0	0.00198152
Years of education	Oligodendrocytes (cerebrum)	0.00661929	0.0306838	0.0060156	4.63551	0.908798	0.000103641	1.04e-08	2.08e-08	0.0396501	0.0793002	0.61767	0.827035	0	0	0.00198152
ADHD	Lens fiber cells	0.00229202	0.0096131	0.0059832	4.19416	2.61045	0.219866	6.45e-08	1.3e-07	0.0783966	0.158009	0.619685	0.828567	0	0	0.00198152
ADHD	Endothelial cells (cerebellum)	0.00995142	0.0338601	0.0152814	3.40254	1.5356	0.121176	3.18e-08	6.54e-08	0.0921965	0.189612	0.626181	0.836079	0	0	0.00198152
SCZ	Astrocytes (cerebellum)	0.00933266	0.0526709	0.0108063	5.64372	1.1579	8.71e-05	4.51e-08	9.31e-08	0.063574	0.131236	0.62766	0.836879	0	0	0.00198152
Bipolar disorder	Photoreceptor cells	0.0032938	0.0207337	0.00610451	6.29475	1.85333	0.00406645	6.97e-08	1.45e-07	0.0645088	0.134201	0.630377	0.837532	0	0	0.00198152
Reaction time	Inhibitory neurons (cerebellum)	0.00417194	0.0228628	0.00739403	5.48014	1.77233	0.0120104	1.21e-08	2.51e-08	0.0621972	0.129021	0.631121	0.837532	0	0	0.00198152
Chronotype	Horizontal cells	0.00194458	0.0097263	0.00271895	5.00176	1.39822	0.00451269	1.38e-08	2.87e-08	0.0346898	0.0721448	0.631266	0.837532	0	0	0.00198152
Smoking cessation	Excitatory neurons	0.00514376	0.0165255	0.0137987	3.21272	2.6826	0.408144	-8.25e-09	1.72e-08	-0.103943	0.216705	0.631668	0.837532	0	0	0.00198152
Medication use	SKOR2 NPSR1+ cells	0.0113283	0.0407757	0.0157953	3.59946	1.39432	0.0609622	2.11e-08	4.42e-08	0.0947666	0.198516	0.633392	0.838649	0	0	0.00198152
Insomnia	Astrocytes (eye)	0.00121931	0.00779954	0.00384589	6.39669	3.15416	0.0879139	1.78e-08	3.79e-08	0.071169	0.151534	0.637797	0.841199	0	0	0.00198152
Insomnia	Retina pigment cells	0.00195601	0.00768235	0.00459625	3.92756	2.34981	0.210765	-1.08e-08	2.29e-08	-0.0604992	0.128281	0.638908	0.841199	0	0	0.00198152
Smoking status	Microglia (eye)	0.000824657	0.00333534	0.00144961	4.04452	1.75783	0.0850552	-3.25e-08	6.93e-08	-0.0404789	0.0863134	0.63918	0.841199	0	0	0.00198152
Insomnia	Excitatory neurons	0.00514376	0.0222358	0.00678212	4.32287	1.31851	0.0116633	-5.35e-09	1.14e-08	-0.0570485	0.121561	0.639605	0.841199	0	0	0.00198152
Chronotype	Oligodendrocytes (cerebellum)	0.0047966	0.0226607	0.00458928	4.72432	0.956776	0.000129462	8.72e-09	1.86e-08	0.0378674	0.0807723	0.639736	0.841199	0	0	0.00198152
Smoking status	PDE11A FAM19A2+ cells	0.00199669	0.0111157	0.00278317	5.56707	1.39389	0.00112355	1.43e-08	3.07e-08	0.0384433	0.0825322	0.641375	0.842191	0	0	0.00198152
Insomnia	Bipolar cells	0.00131124	0.00514214	0.00324729	3.92157	2.47649	0.236607	-1.02e-08	2.2e-08	-0.0498443	0.107507	0.644274	0.844834	0	0	0.00198152
Medication use	Retinal progenitor and muller glia	0.0038141	0.0161365	0.00911338	4.23076	2.38939	0.175958	3.06e-08	6.66e-08	0.0765627	0.166636	0.646544	0.844871	0	0	0.00198152
Cigarattes per day	Retina pigment cells	0.00195601	0.00454337	0.00642371	2.32278	3.28409	0.687665	-2.24e-08	4.88e-08	-0.0783263	0.170639	0.646826	0.844871	0	0	0.00198152
Ischemic stroke	Retina pigment cells	0.00195601	0.0136159	0.0111834	6.96108	5.71745	0.302383	7.81e-09	1.71e-08	0.143543	0.314288	0.647291	0.844871	0	0	0.00198152
ASD	Amacrine cells	0.00256839	0.00646272	0.010605	2.51625	4.12904	0.713669	1.75e-07	3.84e-07	0.108772	0.238677	0.648516	0.844871	0	0	0.00198152
Cigarattes per day	Lens fiber cells	0.00229202	0.00574695	0.00725899	2.50738	3.16707	0.634578	-2.23e-08	4.89e-08	-0.0838707	0.183914	0.64874	0.844871	0	0	0.00198152
Sleep duration	Inhibitory neurons (cerebellum)	0.00417194	0.0240541	0.00570662	5.76569	1.36786	0.000487673	7.24e-09	1.61e-08	0.0455408	0.101272	0.652521	0.846395	0	0	0.00198152
Alzheimer's	Inhibitory neurons (cerebellum)	0.00417194	0.0296406	0.0196182	7.10476	4.70241	0.196027	4.47e-09	9.92e-09	0.154515	0.342905	0.652711	0.846395	0	0	0.00198152
Reaction time	Smooth muscle	0.000472621	0.00169439	0.0011099	3.5851	2.3484	0.270295	-4.07e-08	9.06e-08	-0.0414737	0.0923222	0.653174	0.846395	0	0	0.00198152
Smoking status	Corneal and conjuctival epithelial cells	0.00144111	0.00960008	0.00467125	6.66158	3.24142	0.0810899	4.56e-08	1.02e-07	0.0830352	0.185737	0.653467	0.846395	0	0	0.00198152
Age at first birth	Oligodendrocytes (cerebrum)	0.00661929	0.0262819	0.00683749	3.9705	1.03296	0.00423953	1.26e-08	2.87e-08	0.0466915	0.106353	0.660142	0.85388	0	0	0.00198152
Ischemic stroke	Endothelial cells (eye)	0.00141622	0.010121	0.00706908	7.1465	4.99149	0.222739	8.61e-09	1.97e-08	0.120602	0.275942	0.661618	0.854469	0	0	0.00198152
ADHD	Granule neurons	0.0051937	0.0199464	0.00905415	3.8405	1.7433	0.101449	3.09e-08	7.09e-08	0.0667458	0.153148	0.662393	0.854469	0	0	0.00198152
Chronotype	Inhibitory neurons (cerebellum)	0.00417194	0.0203835	0.0054655	4.88587	1.31006	0.0034814	1.03e-08	2.37e-08	0.0426467	0.0981287	0.664722	0.856313	0	0	0.00198152
Age at menarche	Unipolar brush cells	0.00207322	0.00762512	0.00275816	3.67792	1.33038	0.042043	2.47e-08	5.74e-08	0.0286293	0.0665313	0.667451	0.857638	0	0	0.00198152
Medication use	Microglia (eye)	0.000824657	0.00179834	0.00212515	2.18071	2.57701	0.646709	-6.16e-08	1.44e-07	-0.0494513	0.1156	0.667876	0.857638	0	0	0.00198152
Smoking cessation	SLC2A4 PEX5L+ cells	0.0155032	0.07173	0.0288329	4.62677	1.8598	0.0519287	6.93e-09	1.62e-08	0.150017	0.350689	0.668453	0.857638	0	0	0.00198152
Insomnia	SLC2A4 PEX5L+ cells	0.0155032	0.0721295	0.0147799	4.65254	0.95334	0.000127106	-4.33e-09	1.02e-08	-0.0788963	0.185853	0.670278	0.858822	0	0	0.00198152
Reaction time	PDE11A FAM19A2+ cells	0.00199669	0.0109271	0.00358321	5.47264	1.79458	0.0142088	1.32e-08	3.11e-08	0.0423123	0.0996903	0.672063	0.859951	0	0	0.00198152
Age of drinking initiation	Retina pigment cells	0.00195601	0.00363401	0.00582153	1.85787	2.97622	0.773031	-1.4e-08	3.32e-08	-0.0717389	0.170124	0.673548	0.860695	0	0	0.00198152
BMI	Astrocytes (cerebrum)	0.0106718	0.0367397	0.00624454	3.4427	0.585146	4.92e-05	1.34e-08	3.2e-08	0.0318654	0.0760966	0.675728	0.862323	0	0	0.00198152
Ischemic stroke	Corneal and conjuctival epithelial cells	0.00144111	0.00423582	0.00769215	2.93927	5.33765	0.716498	-9.82e-09	2.37e-08	-0.129162	0.311725	0.678069	0.862842	0	0	0.00198152
Alzheimer's	Retinal progenitor and muller glia	0.0038141	0.0286215	0.0162127	7.50414	4.25073	0.130939	4.51e-09	1.09e-08	0.140484	0.339528	0.679064	0.862842	0	0	0.00198152
MDD	Photoreceptor cells	0.0032938	0.0108973	0.0039437	3.30842	1.19731	0.0531748	-7.53e-09	1.83e-08	-0.0343813	0.083556	0.680715	0.862842	0	0	0.00198152
Chronotype	Skeletal muscle	0.000764335	0.00293192	0.00158549	3.83591	2.07434	0.173473	-3.01e-08	7.32e-08	-0.0375912	0.0914179	0.681071	0.862842	0	0	0.00198152
SCZ	Microglia (cerebellum)	0.00440926	0.0206142	0.00550533	4.67522	1.24858	0.00366192	-4.33e-08	1.05e-07	-0.0401735	0.0974185	0.681316	0.862842	0	0	0.00198152
Drinks per week	SLC2A4 PEX5L+ cells	0.0155032	0.0686759	0.0155161	4.42977	1.00083	0.000760174	-5e-09	1.22e-08	-0.0771479	0.188241	0.681926	0.862842	0	0	0.00198152
Reaction time	Skeletal muscle	0.000764335	0.00277808	0.00219547	3.63463	2.87239	0.361347	-3.36e-08	8.22e-08	-0.0520951	0.127447	0.682479	0.862842	0	0	0.00198152
Age at first birth	Bipolar cells	0.00131124	0.00413877	0.00249854	3.15637	1.90547	0.258715	-2.11e-08	5.19e-08	-0.0328	0.0806786	0.683955	0.863026	0	0	0.00198152
Reaction time	Microglia (eye)	0.000824657	0.00423627	0.00131253	5.13701	1.59161	0.00949347	2.13e-08	5.23e-08	0.0316324	0.0776701	0.684437	0.863026	0	0	0.00198152
Worry	Oligodendrocytes (cerebrum)	0.00661929	0.0297247	0.00731324	4.49062	1.10484	0.00200195	-8.02e-09	2.01e-08	-0.0458834	0.114994	0.690312	0.867658	0	0	0.00198152
Alzheimer's	Megakaryocytes	0.000974062	0.00516916	0.00539263	5.30681	5.53623	0.436917	-1.5e-08	3.77e-08	-0.139056	0.349495	0.690564	0.867658	0	0	0.00198152
Anorexia	Limbic system neurons	0.0189224	0.0374129	0.0314259	1.97717	1.66078	0.55529	3.36e-08	8.5e-08	0.146384	0.370316	0.692405	0.867658	0	0	0.00198152
Worry	Oligodendrocytes (cerebellum)	0.0047966	0.0254514	0.00671899	5.30613	1.40078	0.0025247	9.61e-09	2.44e-08	0.0469424	0.119188	0.693431	0.867658	0	0	0.00198152
Alzheimer's	Endothelial cells (eye)	0.00141622	0.0119636	0.00809069	8.44749	5.71286	0.199008	7.68e-09	1.95e-08	0.119419	0.303211	0.693452	0.867658	0	0	0.00198152
Reaction time	Endothelial cells (eye)	0.00141622	0.00559137	0.00257775	3.94808	1.82016	0.104881	-1.61e-08	4.09e-08	-0.0372271	0.0945707	0.69358	0.867658	0	0	0.00198152
Smoking status	Ganglion cells	0.00853444	0.0427673	0.00725401	5.01115	0.849969	5.96e-06	8.59e-09	2.21e-08	0.0500914	0.128873	0.696818	0.870565	0	0	0.00198152
Smoking status	Retinal progenitor and muller glia	0.0038141	0.0170968	0.00468648	4.48253	1.22873	0.00477581	-1.02e-08	2.64e-08	-0.0396245	0.102558	0.698987	0.872131	0	0	0.00198152
Bipolar disorder	Smooth muscle	0.000472621	0.00215511	0.000999861	4.55991	2.11557	0.09181	-1.48e-07	3.84e-07	-0.0324849	0.0842852	0.699936	0.872172	0	0	0.00198152
ADHD	Skeletal muscle	0.000764335	0.00133247	0.00302659	1.74331	3.95977	0.851259	-1.16e-07	3.01e-07	-0.0669536	0.173733	0.701324	0.872758	0	0	0.00198152
Years of education	Photoreceptor cells	0.0032938	0.0158794	0.00321122	4.821	0.974929	0.0001	9.96e-09	2.62e-08	0.0258474	0.0679921	0.703343	0.873042	0	0	0.00198152
SCZ vs bipolar	Oligodendrocytes (cerebellum)	0.0047966	0.0219786	0.00917048	4.58211	1.91187	0.0664832	3.69e-08	9.7e-08	0.0654195	0.17197	0.703386	0.873042	0	0	0.00198152
Bipolar disorder	Retinal progenitor and muller glia	0.0038141	0.0183979	0.00635337	4.82364	1.66576	0.0217621	-4.92e-08	1.31e-07	-0.0490884	0.130703	0.707607	0.877138	0	0	0.00198152
Anorexia	PDE11A FAM19A2+ cells	0.00199669	0.00621584	0.00848733	3.11307	4.25071	0.618436	6.89e-08	1.86e-07	0.08699	0.234835	0.711682	0.881042	0	0	0.00198152
SCZ	Photoreceptor cells	0.0032938	0.0187871	0.00422257	5.70379	1.28197	0.000253412	3.95e-08	1.07e-07	0.0308793	0.0836478	0.71299	0.881368	0	0	0.00198152
BMI	Astrocytes (eye)	0.00121931	0.0036342	0.00118586	2.98054	0.972566	0.0427239	-2.84e-08	7.75e-08	-0.01791	0.0488742	0.713797	0.881368	0	0	0.00198152
Age at first birth	Purkinje neurons	0.0177768	0.0648047	0.0134687	3.64546	0.757655	0.000486594	9.08e-09	2.5e-08	0.057285	0.157723	0.716114	0.883083	0	0	0.00198152
Ischemic stroke	Endothelial cells (cerebellum)	0.00995142	0.0545675	0.0251706	5.48339	2.52935	0.0825303	2.48e-09	7.13e-09	0.117004	0.336385	0.728062	0.895578	0	0	0.00198152
Drinks per week	Astrocytes (eye)	0.00121931	0.00509848	0.00206017	4.18145	1.68962	0.0597703	-8.94e-09	2.57e-08	-0.030257	0.0869804	0.728127	0.895578	0	0	0.00198152
Medication use	SLC2A4 PEX5L+ cells	0.0155032	0.0520553	0.0195106	3.3577	1.25849	0.0585462	1.47e-08	4.24e-08	0.0786737	0.226923	0.729527	0.896129	0	0	0.00198152
Smoking cessation	Oligodendrocytes (cerebrum)	0.00661929	0.0316385	0.0166425	4.77974	2.51424	0.138221	5.78e-09	1.68e-08	0.0796192	0.231419	0.730458	0.896129	0	0	0.00198152
Age at first birth	Amacrine cells	0.00256839	0.011122	0.00412467	4.33034	1.60593	0.0388791	1.41e-08	4.19e-08	0.0316946	0.0941848	0.737499	0.901098	0	0	0.00198152
Smoking status	Smooth muscle	0.000472621	0.00203694	0.00105682	4.30988	2.23608	0.139364	-3.44e-08	1.03e-07	-0.0293652	0.0879247	0.739562	0.901098	0	0	0.00198152
Cigarattes per day	Microglia (cerebrum)	0.00516593	0.0214636	0.0101351	4.15484	1.96192	0.106489	8.96e-09	2.7e-08	0.0572904	0.172638	0.7396	0.901098	0	0	0.00198152
Bipolar disorder	Astrocytes (eye)	0.00121931	0.00760702	0.00329724	6.2388	2.70419	0.0533529	9.96e-08	3e-07	0.0464441	0.139892	0.740293	0.901098	0	0	0.00198152
Smoking cessation	Retinal progenitor and muller glia	0.0038141	0.0193497	0.010997	5.0732	2.88325	0.156173	5.97e-09	1.8e-08	0.0603268	0.18189	0.740564	0.901098	0	0	0.00198152
Alzheimer's	Excitatory neurons	0.00514376	0.0217284	0.0174218	4.22423	3.38698	0.348894	-2.7e-09	8.18e-09	-0.104862	0.317693	0.740952	0.901098	0	0	0.00198152
Smoking initiation	Astrocytes (cerebellum)	0.00933266	0.0429109	0.00986136	4.59794	1.05665	0.000836286	4.77e-09	1.45e-08	0.039568	0.12028	0.742225	0.901098	0	0	0.00198152
Drinks per week	Ganglion cells	0.00853444	0.0418833	0.0103236	4.90757	1.20964	0.00157638	4.86e-09	1.49e-08	0.0528135	0.161918	0.74355	0.901098	0	0	0.00198152
Chronotype	Retinal progenitor and muller glia	0.0038141	0.0184186	0.00403982	4.82907	1.05918	0.000470881	7.53e-09	2.3e-08	0.028095	0.0858148	0.743773	0.901098	0	0	0.00198152
Age at menarche	Lens fiber cells	0.00229202	0.00841762	0.00333912	3.67258	1.45685	0.0688536	2.72e-08	8.37e-08	0.0286241	0.0880823	0.744997	0.901098	0	0	0.00198152
Worry	Skeletal muscle	0.000764335	0.00312028	0.00212791	4.08234	2.784	0.269728	-2.88e-08	8.88e-08	-0.0404581	0.124746	0.745409	0.901098	0	0	0.00198152
Age of drinking initiation	Limbic system neurons	0.0189224	0.0476449	0.0251965	2.51791	1.33157	0.258834	-5.06e-09	1.56e-08	-0.0941587	0.290292	0.745867	0.901098	0	0	0.00198152
Years of education	Skeletal muscle	0.000764335	0.00399711	0.00149172	5.22952	1.95166	0.0315175	2.95e-08	9.14e-08	0.0276163	0.0855636	0.747083	0.901424	0	0	0.00198152
Smoking initiation	Limbic system neurons	0.0189224	0.0803554	0.0129909	4.24657	0.686537	3.5e-06	4.2e-09	1.31e-08	0.0496316	0.154803	0.748816	0.902276	0	0	0.00198152
Neuroticism	Bipolar cells	0.00131124	0.00807789	0.00318623	6.16047	2.42993	0.0364225	1.66e-08	5.21e-08	0.0322688	0.101277	0.749799	0.902276	0	0	0.00198152
Drinks per week	Lens fiber cells	0.00229202	0.0118851	0.00329044	5.18543	1.43561	0.00384505	5.39e-09	1.7e-08	0.0274902	0.0867039	0.751272	0.902276	0	0	0.00198152
Cigarattes per day	SLC2A4 PEX5L+ cells	0.0155032	0.0558686	0.0197777	3.60367	1.27571	0.0396688	6.9e-09	2.18e-08	0.0788002	0.248963	0.751581	0.902276	0	0	0.00198152
Alzheimer's	Retina pigment cells	0.00195601	0.0155195	0.0139925	7.93427	7.15358	0.334416	6.37e-09	2.02e-08	0.129966	0.412137	0.752637	0.902406	0	0	0.00198152
Smoking initiation	Purkinje neurons	0.0177768	0.075643	0.0132128	4.25515	0.743262	1.83e-05	3.98e-09	1.29e-08	0.045747	0.148275	0.757739	0.906069	0	0	0.00198152
Drinks per week	Granule neurons	0.0051937	0.0262639	0.00733291	5.05688	1.41189	0.00508118	3.77e-09	1.23e-08	0.0341885	0.111543	0.758287	0.906069	0	0	0.00198152
Anorexia	Microglia (cerebellum)	0.00440926	0.00272652	0.0143509	0.618362	3.25472	0.906419	-3.81e-08	1.24e-07	-0.0765483	0.249134	0.758547	0.906069	0	0	0.00198152
SCZ	Retina pigment cells	0.00195601	0.0111727	0.00356563	5.71197	1.82291	0.0103358	5.62e-08	1.84e-07	0.0310133	0.101538	0.760586	0.907366	0	0	0.00198152
ASD	Stromal cells	0.00156927	-0.0024188	0.00972654	-1.54136	6.19814	0.680184	-2.16e-07	7.17e-07	-0.0930224	0.308783	0.763796	0.909184	0	0	0.00198152
ASD	Granule neurons	0.0051937	0.00710496	0.0161047	1.368	3.10083	0.905717	8.51e-08	2.84e-07	0.0801114	0.267352	0.7646	0.909184	0	0	0.00198152
Ischemic stroke	Microglia (eye)	0.000824657	0.00243559	0.00417369	2.95346	5.06113	0.701154	-7.77e-09	2.6e-08	-0.0699024	0.233908	0.764975	0.909184	0	0	0.00198152
Bipolar disorder	Bipolar cells	0.00131124	0.00593692	0.00348709	4.52769	2.65937	0.187038	-5.92e-08	2e-07	-0.0337593	0.114052	0.766938	0.909911	0	0	0.00198152
MDD	Inhibitory neurons (cerebrum)	0.0147538	0.0549132	0.0102614	3.72197	0.695511	0.000148482	3.57e-09	1.21e-08	0.0366358	0.124172	0.768141	0.909911	0	0	0.00198152
Alzheimer's	Corneal and conjuctival epithelial cells	0.00144111	0.0155825	0.0142449	10.8128	9.88468	0.324741	1.11e-08	3.78e-08	0.162071	0.551917	0.768454	0.909911	0	0	0.00198152
Bipolar disorder	Excitatory neurons	0.00514376	0.0290637	0.00794651	5.65028	1.54488	0.00287873	3.07e-08	1.06e-07	0.0381794	0.131825	0.770922	0.9117	0	0	0.00198152
SCZ vs bipolar	SLC2A4 PEX5L+ cells	0.0155032	0.0705918	0.0223747	4.55336	1.44322	0.0152531	2.33e-08	8.17e-08	0.0759071	0.266164	0.775554	0.915215	0	0	0.00198152
ASD	Photoreceptor cells	0.0032938	0.00411039	0.0106465	1.24792	3.23229	0.939119	8.82e-08	3.1e-07	0.0615169	0.216216	0.775818	0.915215	0	0	0.00198152
General risk tolerance	Excitatory neurons	0.00514376	0.0192876	0.00635857	3.7497	1.23617	0.0259627	3.24e-09	1.16e-08	0.0302113	0.108164	0.780282	0.917935	0	0	0.00198152
Insomnia	Skeletal muscle	0.000764335	0.00466998	0.00272556	6.10986	3.56592	0.151628	1.49e-08	5.35e-08	0.0426538	0.153153	0.780451	0.917935	0	0	0.00198152
General risk tolerance	Oligodendrocytes (cerebellum)	0.0047966	0.0149504	0.00568268	3.11688	1.18473	0.0735348	-3.04e-09	1.09e-08	-0.0264611	0.0948771	0.781016	0.917935	0	0	0.00198152
Medication use	Purkinje neurons	0.0177768	0.0590841	0.0203515	3.32366	1.14483	0.0413792	1.1e-08	4.02e-08	0.063918	0.233591	0.783828	0.919839	0	0	0.00198152
Ischemic stroke	Inhibitory neurons (cerebellum)	0.00417194	0.0211328	0.0174142	5.06547	4.17412	0.328406	2.74e-09	1.01e-08	0.0853207	0.314503	0.78522	0.919839	0	0	0.00198152
SCZ	Microglia (eye)	0.000824657	0.00457408	0.00139511	5.54664	1.69175	0.00808517	8.16e-08	3e-07	0.022047	0.0810551	0.785973	0.919839	0	0	0.00198152
Smoking status	Horizontal cells	0.00194458	0.0102202	0.00289501	5.25576	1.48876	0.0047388	8.89e-09	3.28e-08	0.0232678	0.0858474	0.786501	0.919839	0	0	0.00198152
Age of drinking initiation	Purkinje neurons	0.0177768	0.0526124	0.024721	2.95961	1.39063	0.164893	4.48e-09	1.66e-08	0.0812752	0.301154	0.787721	0.920136	0	0	0.00198152
Age of drinking initiation	Oligodendrocytes (cerebrum)	0.00661929	0.0225339	0.0118497	3.40428	1.79018	0.183391	4.53e-09	1.7e-08	0.0483101	0.181296	0.789859	0.921502	0	0	0.00198152
MDD	Limbic system neurons	0.0189224	0.0654242	0.0122304	3.4575	0.646344	0.00018966	-3.51e-09	1.33e-08	-0.0411177	0.155802	0.79136	0.922124	0	0	0.00198152
ADHD	Unipolar brush cells	0.00207322	0.00493583	0.00651617	2.38076	3.14303	0.660761	-3.2e-08	1.23e-07	-0.0428389	0.164662	0.795245	0.924324	0	0	0.00198152
Smoking status	Inhibitory neurons (cerebrum)	0.0147538	0.0714783	0.0094572	4.84474	0.641001	1.14e-08	4.5e-09	1.74e-08	0.0364575	0.140969	0.795668	0.924324	0	0	0.00198152
Medication use	Limbic system neurons	0.0189224	0.0622633	0.0221357	3.29045	1.16981	0.049274	1.11e-08	4.36e-08	0.0663106	0.260463	0.798845	0.924324	0	0	0.00198152
Smoking cessation	Lens fiber cells	0.00229202	0.00828313	0.0066992	3.6139	2.92284	0.369328	-6.1e-09	2.4e-08	-0.0434263	0.170858	0.799525	0.924324	0	0	0.00198152
Alzheimer's	SLC2A4 PEX5L+ cells	0.0155032	0.108619	0.0626593	7.00618	4.04169	0.145406	2.55e-09	1.01e-08	0.169655	0.671965	0.800621	0.924324	0	0	0.00198152
Bipolar disorder	Endothelial cells (eye)	0.00141622	0.00660514	0.00359272	4.6639	2.53683	0.148997	-7.17e-08	2.84e-07	-0.0357104	0.141447	0.800871	0.924324	0	0	0.00198152
Medication use	Oligodendrocytes (cerebellum)	0.0047966	0.0134569	0.00914893	2.8055	1.90738	0.34364	-1.32e-08	5.27e-08	-0.0384685	0.153582	0.802087	0.924324	0	0	0.00198152
BMI	Retina pigment cells	0.00195601	0.00705206	0.00286735	3.60533	1.46592	0.0777305	2.29e-08	9.16e-08	0.0202334	0.0809336	0.802337	0.924324	0	0	0.00198152
Cigarattes per day	SKOR2 NPSR1+ cells	0.0113283	0.0356478	0.0160329	3.1468	1.4153	0.131616	-5.85e-09	2.34e-08	-0.0559772	0.223909	0.802495	0.924324	0	0	0.00198152
Intelligence	Smooth muscle	0.000472621	0.00185538	0.000653039	3.92574	1.38174	0.0336108	3.11e-08	1.25e-07	0.0137129	0.0551161	0.802958	0.924324	0	0	0.00198152
Age at first birth	Excitatory neurons	0.00514376	0.0204308	0.00656569	3.97196	1.27644	0.0223045	7.99e-09	3.28e-08	0.027081	0.111171	0.807758	0.927607	0	0	0.00198152
SCZ vs bipolar	Oligodendrocytes (cerebrum)	0.00661929	0.0245644	0.011636	3.71104	1.7579	0.12806	-2.06e-08	8.48e-08	-0.0427939	0.176161	0.807759	0.927607	0	0	0.00198152
Smoking cessation	Astrocytes (cerebellum)	0.00933266	0.0435493	0.0204468	4.66634	2.19088	0.0975058	3.22e-09	1.37e-08	0.0544543	0.231685	0.814251	0.933936	0	0	0.00198152
Bipolar disorder	Microglia (eye)	0.000824657	0.00375191	0.00252224	4.54967	3.05854	0.243623	-1.08e-07	4.63e-07	-0.0345476	0.148107	0.815938	0.934595	0	0	0.00198152
SCZ vs bipolar	Bipolar cells	0.00131124	0.00618375	0.00451246	4.71594	3.44136	0.277262	4.07e-08	1.76e-07	0.0354234	0.153182	0.816789	0.934595	0	0	0.00198152
ASD	Endothelial cells (eye)	0.00141622	0.00172454	0.00703524	1.2177	4.9676	0.965115	1.68e-07	7.38e-07	0.0630511	0.276974	0.819387	0.934663	0	0	0.00198152
Ischemic stroke	Skeletal muscle	0.000764335	0.00291571	0.00444617	3.8147	5.81704	0.631497	-6.65e-09	2.93e-08	-0.0624594	0.275197	0.820192	0.934663	0	0	0.00198152
Drinks per week	Inhibitory neurons (cerebellum)	0.00417194	0.0207238	0.00641077	4.96744	1.53664	0.0109258	3.26e-09	1.44e-08	0.0261899	0.115685	0.820253	0.934663	0	0	0.00198152
Neuroticism	SLC2A4 PEX5L+ cells	0.0155032	0.0789982	0.0109445	5.09559	0.705952	2.15e-08	5.05e-09	2.26e-08	0.0366955	0.164221	0.823207	0.934663	0	0	0.00198152
Sleep duration	Bipolar cells	0.00131124	0.00750332	0.0026359	5.72229	2.01023	0.0184833	5.89e-09	2.64e-08	0.0190763	0.0855033	0.823264	0.934663	0	0	0.00198152
Anorexia	Megakaryocytes	0.000974062	0.000846601	0.00356188	0.869145	3.65673	0.971439	-9.14e-08	4.12e-07	-0.0496278	0.223705	0.824633	0.934663	0	0	0.00198152
Anorexia	Endothelial cells (cerebrum)	0.00977056	0.0118129	0.0213781	1.20903	2.18801	0.92392	-1.87e-08	8.43e-08	-0.0569386	0.256681	0.824684	0.934663	0	0	0.00198152
Insomnia	Astrocytes (cerebrum)	0.0106718	0.054865	0.0136711	5.14114	1.28105	0.00122751	2.25e-09	1.01e-08	0.0339227	0.152275	0.824702	0.934663	0	0	0.00198152
Age of drinking initiation	Skeletal muscle	0.000764335	0.00202151	0.00327869	2.64479	4.2896	0.70188	-1.56e-08	7.16e-08	-0.0408504	0.187493	0.82708	0.936243	0	0	0.00198152
Ischemic stroke	Oligodendrocytes (cerebrum)	0.00661929	0.024305	0.0203754	3.67185	3.07819	0.388241	-1.63e-09	7.64e-09	-0.0623493	0.292238	0.830551	0.939055	0	0	0.00198152
Alzheimer's	Ganglion cells	0.00853444	0.054088	0.028133	6.33761	3.29641	0.119889	1.97e-09	9.34e-09	0.0921131	0.436719	0.833228	0.940964	0	0	0.00198152
Smoking initiation	Oligodendrocytes (cerebellum)	0.0047966	0.0215024	0.00506649	4.48283	1.05627	0.00129766	3.18e-09	1.52e-08	0.0183454	0.0876887	0.834241	0.940992	0	0	0.00198152
MDD	Endothelial cells (eye)	0.00141622	0.00486137	0.002014	3.43263	1.42209	0.0896663	-6.85e-09	3.32e-08	-0.0168259	0.0815504	0.836344	0.941451	0	0	0.00198152
Smoking cessation	Horizontal cells	0.00194458	0.00967029	0.00864982	4.97295	4.44817	0.375165	7.05e-09	3.42e-08	0.047997	0.232837	0.836625	0.941451	0	0	0.00198152
Intelligence	Skeletal muscle	0.000764335	0.00265363	0.00174612	3.47181	2.2845	0.280249	-2.94e-08	1.44e-07	-0.019724	0.0966074	0.838246	0.941578	0	0	0.00198152
Age at menarche	Excitatory neurons	0.00514376	0.0165506	0.00454551	3.21761	0.883694	0.0129871	8.92e-09	4.41e-08	0.0166129	0.0821334	0.839861	0.941578	0	0	0.00198152
SCZ vs bipolar	Microglia (eye)	0.000824657	0.00276347	0.00230461	3.35105	2.79463	0.404257	-5.39e-08	2.67e-07	-0.026323	0.130394	0.840106	0.941578	0	0	0.00198152
General risk tolerance	Horizontal cells	0.00194458	0.00760354	0.00490679	3.91013	2.52332	0.249237	5.11e-09	2.55e-08	0.0257472	0.128484	0.841041	0.941578	0	0	0.00198152
Age of drinking initiation	Inhibitory neurons (cerebellum)	0.00417194	0.01438	0.00915357	3.44684	2.19408	0.264487	3.77e-09	1.9e-08	0.0327296	0.16495	0.842345	0.941578	0	0	0.00198152
Age at first birth	Astrocytes (cerebrum)	0.0106718	0.0372179	0.00974081	3.48751	0.912764	0.00718397	-5.1e-09	2.61e-08	-0.0244599	0.125177	0.845436	0.941578	0	0	0.00198152
Drinks per week	Excitatory neurons	0.00514376	0.0247287	0.00716806	4.80752	1.39355	0.00727211	2.5e-09	1.29e-08	0.0225657	0.116439	0.845838	0.941578	0	0	0.00198152
Smoking cessation	Endothelial cells (eye)	0.00141622	0.0068345	0.0052884	4.82586	3.73415	0.306601	7.47e-09	3.84e-08	0.0376807	0.1937	0.845879	0.941578	0	0	0.00198152
Medication use	Microglia (cerebellum)	0.00440926	0.0130144	0.00885626	2.9516	2.00856	0.330854	-1.01e-08	5.21e-08	-0.0278496	0.14366	0.846014	0.941578	0	0	0.00198152
Smoking cessation	Bipolar cells	0.00131124	0.00669562	0.00544668	5.1063	4.15383	0.324834	5.72e-09	2.96e-08	0.0330265	0.170906	0.847005	0.941578	0	0	0.00198152
Years of education	Retinal progenitor and muller glia	0.0038141	0.0162277	0.00431298	4.25466	1.1308	0.00447273	-5.86e-09	3.05e-08	-0.0163891	0.0853015	0.847618	0.941578	0	0	0.00198152
ADHD	Stromal cells	0.00156927	0.00420717	0.00520475	2.68097	3.31668	0.612532	-3.2e-08	1.69e-07	-0.0316027	0.166902	0.850151	0.943016	0	0	0.00198152
Cigarattes per day	Purkinje neurons	0.0177768	0.0562116	0.0225972	3.16207	1.27116	0.0893132	-4.88e-09	2.59e-08	-0.0604133	0.320636	0.850894	0.943016	0	0	0.00198152
Age of drinking initiation	Horizontal cells	0.00194458	0.00707137	0.0063856	3.63646	3.2838	0.425203	5.98e-09	3.29e-08	0.0315193	0.173409	0.855679	0.947217	0	0	0.00198152
General risk tolerance	Lens fiber cells	0.00229202	0.00734125	0.00444784	3.20296	1.94058	0.254975	-3.93e-09	2.2e-08	-0.0207062	0.115912	0.858222	0.948928	0	0	0.00198152
ASD	Microglia (eye)	0.000824657	0.000545439	0.00348797	0.661413	4.2296	0.936083	1.45e-07	8.33e-07	0.0349519	0.200792	0.862149	0.951246	0	0	0.00198152
Drinks per week	SKOR2 NPSR1+ cells	0.0113283	0.0525309	0.0117979	4.63714	1.04146	0.000671375	-2.01e-09	1.17e-08	-0.0260817	0.151819	0.862879	0.951246	0	0	0.00198152
ADHD	Astrocytes (cerebellum)	0.00933266	0.0298159	0.0165255	3.19479	1.77071	0.218	1.26e-08	7.32e-08	0.0363614	0.211242	0.863316	0.951246	0	0	0.00198152
Alzheimer's	Limbic system neurons	0.0189224	0.129863	0.0701409	6.86293	3.70676	0.121589	1.51e-09	9.27e-09	0.112137	0.688418	0.870717	0.956619	0	0	0.00198152
SCZ	Microglia (cerebrum)	0.00516593	0.0257105	0.00647142	4.97694	1.25271	0.00176627	-1.66e-08	1.03e-07	-0.0167507	0.103935	0.871552	0.956619	0	0	0.00198152
ASD	PDE11A FAM19A2+ cells	0.00199669	0.000316964	0.00662712	0.158745	3.31906	0.799517	-5.69e-08	3.59e-07	-0.0296043	0.186783	0.873935	0.956619	0	0	0.00198152
Ischemic stroke	Horizontal cells	0.00194458	0.00953232	0.0110913	4.902	5.70369	0.491047	2.57e-09	1.63e-08	0.0485861	0.308153	0.874471	0.956619	0	0	0.00198152
Drinks per week	Bipolar cells	0.00131124	0.00674585	0.00383083	5.14461	2.92152	0.158276	4.7e-09	2.99e-08	0.0194415	0.123681	0.87525	0.956619	0	0	0.00198152
SCZ	Astrocytes (eye)	0.00121931	0.0069587	0.00234716	5.70708	1.92499	0.0164166	3.75e-08	2.4e-07	0.0147702	0.0945295	0.875892	0.956619	0	0	0.00198152
Chronotype	Bipolar cells	0.00131124	0.006236	0.00212797	4.75578	1.62286	0.0222891	4.95e-09	3.18e-08	0.0105528	0.067794	0.876373	0.956619	0	0	0.00198152
Age of drinking initiation	Microglia (eye)	0.000824657	0.00283111	0.0026986	3.43308	3.27239	0.456875	9.39e-09	6.12e-08	0.0235522	0.153503	0.878039	0.956619	0	0	0.00198152
ASD	Microglia (cerebrum)	0.00516593	-0.00290283	0.0161048	-0.561917	3.1175	0.618212	-4.41e-08	2.89e-07	-0.0397114	0.26024	0.878615	0.956619	0	0	0.00198152
ADHD	Retinal progenitor and muller glia	0.0038141	0.0131574	0.00912604	3.44968	2.39271	0.307398	1.55e-08	1.02e-07	0.0267277	0.175886	0.879301	0.956619	0	0	0.00198152
Intelligence	Microglia (eye)	0.000824657	0.00266492	0.00107834	3.23155	1.30762	0.0901103	-1.45e-08	9.6e-08	-0.00931775	0.0616899	0.879628	0.956619	0	0	0.00198152
ASD	Astrocytes (cerebellum)	0.00933266	0.00584021	0.0217066	0.625783	2.32587	0.871829	3.68e-08	2.45e-07	0.0462826	0.308131	0.880251	0.956619	0	0	0.00198152
Bipolar disorder	Inhibitory neurons (cerebellum)	0.00417194	0.0233938	0.0081358	5.60741	1.95013	0.0173757	1.84e-08	1.23e-07	0.0203725	0.136186	0.881502	0.956887	0	0	0.00198152
ASD	Smooth muscle	0.000472621	0.000524303	0.00292226	1.10935	6.18309	0.985928	2.14e-07	1.45e-06	0.0354028	0.239879	0.882883	0.957294	0	0	0.00198152
Age of drinking initiation	Smooth muscle	0.000472621	0.00184358	0.00193745	3.90077	4.09937	0.479532	1.27e-08	9.02e-08	0.0218573	0.155238	0.888143	0.961902	0	0	0.00198152
Medication use	Retina pigment cells	0.00195601	0.00697733	0.00470857	3.56712	2.40723	0.286953	1.13e-08	8.23e-08	0.0185326	0.134976	0.890381	0.962637	0	0	0.00198152
Neuroticism	Purkinje neurons	0.0177768	0.0894242	0.0126466	5.03038	0.711408	4.86e-08	3.13e-09	2.31e-08	0.0246935	0.182243	0.892133	0.962637	0	0	0.00198152
Smoking initiation	Corneal and conjuctival epithelial cells	0.00144111	0.00647868	0.00256419	4.49561	1.77931	0.050391	-5.96e-09	4.41e-08	-0.0138473	0.102461	0.892374	0.962637	0	0	0.00198152
SCZ vs bipolar	Smooth muscle	0.000472621	0.00172391	0.00169562	3.64755	3.5877	0.465688	-5.52e-08	4.1e-07	-0.0184974	0.13739	0.892985	0.962637	0	0	0.00198152
SCZ	Megakaryocytes	0.000974062	0.00531012	0.00163405	5.45153	1.67756	0.00777157	5.14e-08	3.89e-07	0.0128911	0.0975614	0.8948	0.962637	0	0	0.00198152
Insomnia	Microglia (cerebellum)	0.00440926	0.0207328	0.00830953	4.70211	1.88456	0.0492466	-2e-09	1.52e-08	-0.0188363	0.143156	0.894889	0.962637	0	0	0.00198152
Age at first birth	Astrocytes (cerebellum)	0.00933266	0.0333446	0.00892846	3.5729	0.95669	0.007657	-3.22e-09	2.55e-08	-0.0146608	0.116102	0.899529	0.965537	0	0	0.00198152
Worry	Smooth muscle	0.000472621	0.00221252	0.000984742	4.68138	2.08358	0.0789073	-1.11e-08	8.91e-08	-0.0102484	0.0822642	0.900483	0.965537	0	0	0.00198152
Worry	Bipolar cells	0.00131124	0.00628733	0.00275211	4.79493	2.09885	0.0720587	-4.58e-09	3.7e-08	-0.010983	0.0887276	0.901676	0.965537	0	0	0.00198152
Age at menarche	Skeletal muscle	0.000764335	0.00258239	0.00184018	3.37861	2.40756	0.324815	-2.57e-08	2.09e-07	-0.0128498	0.104498	0.902261	0.965537	0	0	0.00198152
Age at menarche	SLC2A4 PEX5L+ cells	0.0155032	0.0494443	0.00938093	3.18929	0.605094	0.000347024	4.83e-09	3.95e-08	0.0154167	0.126078	0.902655	0.965537	0	0	0.00198152
Cigarattes per day	Astrocytes (cerebellum)	0.00933266	0.0324299	0.0216022	3.47488	2.31469	0.2857	-3.42e-09	2.86e-08	-0.0305552	0.25552	0.904842	0.966789	0	0	0.00198152
SCZ vs bipolar	Skeletal muscle	0.000764335	0.00354594	0.0037504	4.63925	4.90674	0.461484	4.99e-08	4.3e-07	0.025442	0.21924	0.907629	0.96868	0	0	0.00198152
SCZ	Bipolar cells	0.00131124	0.00665936	0.0028295	5.07865	2.15787	0.0591839	-2.26e-08	1.99e-07	-0.0108822	0.0958211	0.909271	0.969346	0	0	0.00198152
Age at first birth	Skeletal muscle	0.000764335	0.002902	0.00184504	3.79676	2.41392	0.24615	-1.28e-08	1.14e-07	-0.0116562	0.103813	0.911132	0.969809	0	0	0.00198152
Reaction time	Megakaryocytes	0.000974062	0.0043108	0.00186702	4.42559	1.91674	0.0748604	-9.74e-09	8.79e-08	-0.013427	0.121174	0.911743	0.969809	0	0	0.00198152
MDD	PDE11A FAM19A2+ cells	0.00199669	0.00777024	0.00288643	3.89157	1.44561	0.0473846	2.48e-09	2.28e-08	0.00844499	0.0776394	0.913386	0.970473	0	0	0.00198152
Age at menarche	Astrocytes (cerebrum)	0.0106718	0.033779	0.00865784	3.16527	0.811284	0.00802891	-4.19e-09	4.16e-08	-0.0110335	0.109545	0.919694	0.973584	0	0	0.00198152
Smoking initiation	Endothelial cells (eye)	0.00141622	0.00645765	0.00278995	4.55977	1.96999	0.0722187	4.13e-09	4.11e-08	0.0102187	0.101692	0.919987	0.973584	0	0	0.00198152
Age at menarche	Retinal progenitor and muller glia	0.0038141	0.0119043	0.00426959	3.12113	1.11942	0.0578566	-5.58e-09	5.56e-08	-0.00833509	0.0830522	0.920098	0.973584	0	0	0.00198152
Years of education	Megakaryocytes	0.000974062	0.00449361	0.00121656	4.61327	1.24895	0.00413628	9.31e-09	9.37e-08	0.0077492	0.0779914	0.920895	0.973584	0	0	0.00198152
Worry	Lens fiber cells	0.00229202	0.0110178	0.00283118	4.80702	1.23524	0.00230566	-2.61e-09	2.68e-08	-0.00771711	0.0792408	0.922565	0.973584	0	0	0.00198152
Smoking initiation	SLC2A4 PEX5L+ cells	0.0155032	0.0644527	0.0111389	4.15737	0.718488	1.71e-05	1.29e-09	1.34e-08	0.0136569	0.141862	0.923318	0.973584	0	0	0.00198152
Smoking cessation	Microglia (eye)	0.000824657	0.0030924	0.00270331	3.74992	3.2781	0.400397	-4.41e-09	4.59e-08	-0.0142875	0.148706	0.923473	0.973584	0	0	0.00198152
Smoking status	Limbic system neurons	0.0189224	0.0870569	0.011597	4.60073	0.61287	6.91e-09	-2.24e-09	2.43e-08	-0.0207224	0.224801	0.926689	0.974618	0	0	0.00198152
Medication use	Corneal and conjuctival epithelial cells	0.00144111	0.00485239	0.0040823	3.36712	2.83275	0.403903	-1.25e-08	1.37e-07	-0.014671	0.160794	0.926983	0.974618	0	0	0.00198152
Smoking cessation	Granule neurons	0.0051937	0.0219322	0.01259	4.22286	2.42409	0.181299	-1.39e-09	1.53e-08	-0.0175949	0.19367	0.927643	0.974618	0	0	0.00198152
ADHD	Corneal and conjuctival epithelial cells	0.00144111	0.00396062	0.00449915	2.74831	3.122	0.575361	-1.89e-08	2.13e-07	-0.0152765	0.172164	0.929389	0.974618	0	0	0.00198152
Medication use	Excitatory neurons	0.00514376	0.0164485	0.00829087	3.19775	1.61183	0.173518	-3.68e-09	4.32e-08	-0.0114886	0.134867	0.932052	0.974618	0	0	0.00198152
Age at first birth	SKOR2 NPSR1+ cells	0.0113283	0.0394979	0.0097874	3.48666	0.863978	0.00417082	-2.19e-09	2.59e-08	-0.0106793	0.126298	0.932464	0.974618	0	0	0.00198152
Ischemic stroke	Photoreceptor cells	0.0032938	0.0123275	0.0155377	3.74265	4.71725	0.559096	-1.06e-09	1.28e-08	-0.0275992	0.333273	0.933984	0.974618	0	0	0.00198152
Anorexia	Microglia (cerebrum)	0.00516593	0.00905301	0.0165004	1.75245	3.19408	0.813033	1e-08	1.22e-07	0.0218517	0.26659	0.934374	0.974618	0	0	0.00198152
Sleep duration	Oligodendrocytes (cerebellum)	0.0047966	0.0240388	0.00571636	5.01163	1.19175	0.000745627	-1.23e-09	1.49e-08	-0.00811464	0.0982992	0.934386	0.974618	0	0	0.00198152
Insomnia	Microglia (cerebrum)	0.00516593	0.024844	0.00893393	4.80921	1.72939	0.0272463	-1.13e-09	1.38e-08	-0.0115749	0.141358	0.934691	0.974618	0	0	0.00198152
Smoking initiation	Retinal progenitor and muller glia	0.0038141	0.0165647	0.00523948	4.34302	1.37371	0.016878	-1.68e-09	2.08e-08	-0.00832711	0.103098	0.935725	0.974628	0	0	0.00198152
Cigarattes per day	Inhibitory neurons (cerebellum)	0.00417194	0.0165548	0.0121586	3.96813	2.91438	0.305933	2.7e-09	3.48e-08	0.0159954	0.206163	0.93813	0.976065	0	0	0.00198152
Smoking initiation	Smooth muscle	0.000472621	0.00222891	0.00111298	4.71606	2.3549	0.114075	6.24e-09	8.51e-08	0.00680418	0.0927942	0.941621	0.978628	0	0	0.00198152
Alzheimer's	Lens fiber cells	0.00229202	0.014399	0.0107343	6.28223	4.68335	0.263818	9.59e-10	1.34e-08	0.0210453	0.294063	0.942782	0.978766	0	0	0.00198152
Medication use	Megakaryocytes	0.000974062	0.00346436	0.00255469	3.55661	2.62272	0.328957	1.44e-08	2.07e-07	0.0107307	0.154254	0.944548	0.979532	0	0	0.00198152
Drinks per week	Photoreceptor cells	0.0032938	0.0161856	0.00558596	4.91395	1.6959	0.0210959	1.13e-09	1.89e-08	0.00759069	0.126959	0.952141	0.986331	0	0	0.00198152
Smoking initiation	Microglia (eye)	0.000824657	0.00359718	0.00165152	4.36203	2.00268	0.0960118	3.45e-09	5.94e-08	0.00548258	0.0943957	0.953656	0.986558	0	0	0.00198152
Worry	Retina pigment cells	0.00195601	0.00964652	0.00291932	4.93173	1.49249	0.00933136	1.69e-09	2.95e-08	0.00464574	0.0810943	0.954433	0.986558	0	0	0.00198152
BMI	Microglia (eye)	0.000824657	0.00260766	0.000797658	3.16212	0.967261	0.0260971	-5.82e-09	1.08e-07	-0.00251708	0.0467086	0.957129	0.988272	0	0	0.00198152
MDD	Retinal progenitor and muller glia	0.0038141	0.0145134	0.0051278	3.80519	1.34443	0.0382259	1.03e-09	2.06e-08	0.00506832	0.101366	0.960037	0.990201	0	0	0.00198152
ASD	Oligodendrocytes (cerebrum)	0.00661929	0.00271334	0.0162452	0.409914	2.45422	0.810427	1.17e-08	2.43e-07	0.0119912	0.249047	0.961617	0.990354	0	0	0.00198152
Smoking cessation	Astrocytes (eye)	0.00121931	0.0057204	0.00433211	4.69151	3.55292	0.298389	1.67e-09	3.6e-08	0.0078893	0.170069	0.96309	0.990354	0	0	0.00198152
Smoking status	SKOR2 NPSR1+ cells	0.0113283	0.0534619	0.0080308	4.71932	0.708915	2.05e-07	-9.78e-10	2.13e-08	-0.0068021	0.148144	0.963306	0.990354	0	0	0.00198152
Bipolar disorder	Oligodendrocytes (cerebrum)	0.00661929	0.0350785	0.00847918	5.29943	1.28098	0.000979445	-4.5e-09	1.06e-07	-0.0061204	0.144169	0.966084	0.992138	0	0	0.00198152
Neuroticism	Skeletal muscle	0.000764335	0.00427811	0.00350726	5.59717	4.58864	0.317161	6.97e-09	1.76e-07	0.00793713	0.200421	0.968407	0.993268	0	0	0.00198152
ADHD	Retina pigment cells	0.00195601	0.00595385	0.00575032	3.04387	2.93982	0.485495	5.53e-09	1.43e-07	0.00624591	0.161513	0.969271	0.993268	0	0	0.00198152
Intelligence	Lens fiber cells	0.00229202	0.00839223	0.00251991	3.6615	1.09943	0.0148471	1.78e-09	4.81e-08	0.00251345	0.0679195	0.970549	0.993508	0	0	0.00198152
SCZ	Stromal cells	0.00156927	0.00855605	0.00388287	5.45226	2.47432	0.0743286	8.91e-09	2.62e-07	0.00429813	0.126387	0.972915	0.99486	0	0	0.00198152
Alzheimer's	Astrocytes (cerebellum)	0.00933266	0.0596472	0.0287206	6.39124	3.07743	0.0806948	2.58e-10	8.99e-09	0.0134496	0.46865	0.977065	0.995435	0	0	0.00198152
Age of drinking initiation	Corneal and conjuctival epithelial cells	0.00144111	0.00481247	0.00473798	3.33942	3.28773	0.477455	-1.37e-09	4.98e-08	-0.00502388	0.18262	0.97806	0.995435	0	0	0.00198152
Bipolar disorder	Horizontal cells	0.00194458	0.0101338	0.00457172	5.21131	2.35101	0.0712404	-5.2e-09	1.9e-07	-0.00349547	0.127719	0.978161	0.995435	0	0	0.00198152
BMI	Skeletal muscle	0.000764335	0.00274735	0.00120266	3.59443	1.57347	0.100647	-4.05e-09	1.5e-07	-0.00182866	0.0677282	0.978514	0.995435	0	0	0.00198152
Anorexia	Horizontal cells	0.00194458	0.00302963	0.00575087	1.55799	2.95739	0.850147	-3.36e-09	1.26e-07	-0.00413007	0.154878	0.978705	0.995435	0	0	0.00198152
ADHD	Oligodendrocytes (cerebrum)	0.00661929	0.020035	0.0122556	3.02676	1.8515	0.27301	1.97e-09	8.13e-08	0.00463074	0.191106	0.980619	0.996162	0	0	0.00198152
Age of drinking initiation	Ganglion cells	0.00853444	0.0239822	0.0133796	2.81004	1.56772	0.250859	-4.29e-10	1.85e-08	-0.00503789	0.217252	0.981512	0.996162	0	0	0.00198152
Cigarattes per day	Microglia (eye)	0.000824657	0.00290259	0.00215095	3.51975	2.6083	0.329873	-1.55e-09	7.33e-08	-0.00265296	0.125459	0.98308	0.99669	0	0	0.00198152
Age of drinking initiation	SKOR2 NPSR1+ cells	0.0113283	0.032172	0.0180216	2.83997	1.59085	0.253106	3.31e-10	1.69e-08	0.00464142	0.236979	0.984382	0.996949	0	0	0.00198152
Alzheimer's	Stromal cells	0.00156927	0.0103625	0.0113886	6.60341	7.25725	0.442843	-3.6e-10	2.04e-08	-0.00641912	0.36375	0.985904	0.997429	0	0	0.00198152
Bipolar disorder	Skeletal muscle	0.000764335	0.00438196	0.00254649	5.73304	3.33164	0.158397	5.38e-09	4.4e-07	0.00179673	0.146944	0.990252	0.997864	0	0	0.00198152
Smoking initiation	Lens fiber cells	0.00229202	0.0101563	0.00332422	4.43115	1.45035	0.0201088	3.04e-10	2.59e-08	0.00106156	0.0904424	0.990653	0.997864	0	0	0.00198152
ASD	Microglia (cerebellum)	0.00440926	-0.000408666	0.0143744	-0.0926835	3.26005	0.737902	3.32e-09	2.98e-07	0.0027494	0.246783	0.991108	0.997864	0	0	0.00198152
SCZ vs bipolar	Astrocytes (cerebellum)	0.00933266	0.0387539	0.0165824	4.1525	1.77682	0.0816439	9.64e-10	9.02e-08	0.00245744	0.229939	0.991471	0.997864	0	0	0.00198152
SCZ	Lens fiber cells	0.00229202	0.0121102	0.00328899	5.28362	1.43498	0.00306549	-1.47e-09	1.39e-07	-0.000872736	0.082524	0.991575	0.997864	0	0	0.00198152
MDD	Astrocytes (eye)	0.00121931	0.00465513	0.00209863	3.81784	1.72116	0.104316	3.17e-10	3.87e-08	0.000729241	0.0890272	0.993462	0.998168	0	0	0.00198152
MDD	Oligodendrocytes (cerebrum)	0.00661929	0.0240707	0.00594835	3.63645	0.898638	0.0042025	1.04e-10	1.41e-08	0.000697612	0.09458	0.994081	0.998168	0	0	0.00198152
Reaction time	Oligodendrocytes (cerebellum)	0.0047966	0.022256	0.00532516	4.63995	1.11019	0.00112402	1.15e-10	1.85e-08	0.00061999	0.0997375	0.995023	0.998168	0	0	0.00198152
MDD	Smooth muscle	0.000472621	0.00177262	0.00123119	3.75062	2.60503	0.292154	-2.49e-10	9.61e-08	-0.000269546	0.104029	0.997934	0.999113	0	0	0.00198152
Age of drinking initiation	PDE11A FAM19A2+ cells	0.00199669	0.00627989	0.00564176	3.14515	2.82556	0.449403	-6.76e-11	2.78e-08	-0.000365977	0.150505	0.998064	0.999113	0	0	0.00198152
Ischemic stroke	Retinal progenitor and muller glia	0.0038141	0.0168571	0.0149126	4.41968	3.90985	0.387879	-9.97e-12	9.93e-09	-0.00027976	0.278637	0.999199	0.999199	0	0	0.00198152

## Sheet: Supplementary Data 8
Trait	Fetal cell types	Prop.SNPs (RNA)	Prop.SNPs (ATAC)	annotation correlation (r)	tau* (RNA)	tau* (RNA) SE	tau* (RNA) p	tau* (RNA) -logP	tau* (ATAC)	tau* (ATAC) SE	tau* (ATAC) p	tau* (ATAC) -logP
UKB_460K.other_MORNINGPERSON	Eye.Smooth.muscle.cells	0.000472621	0.00312859	0.0113038	-0.0604251	0.124724	0.628053	0.202004	-0.448767	0.10903	3.85508e-05	4.41397
PASS_SmokingInitiation_Liu2019	Eye.Smooth.muscle.cells	0.000472621	0.00312859	0.0113038	0.017477	0.160841	0.913472	0.0393047	-0.452331	0.127713	0.000397424	3.40075
UKB_460K.body_BMIz	Eye.Smooth.muscle.cells	0.000472621	0.00312859	0.0113038	0.420115	0.302188	0.164455	0.783953	-0.273805	0.077816	0.000433806	3.3627
UKB_460K.cov_SMOKING_STATUS	Eye.Smooth.muscle.cells	0.000472621	0.00312859	0.0113038	-0.0472163	0.152623	0.757043	0.120879	-0.373279	0.107926	0.000542837	3.26533
UKB_460K.repro_MENARCHE_AGE	Eye.Smooth.muscle.cells	0.000472621	0.00312859	0.0113038	-0.118372	0.0927244	0.201744	0.695199	-0.285364	0.0961471	0.0029975	2.52324
PASS_Insomnia_Jansen2019	Eye.Smooth.muscle.cells	0.000472621	0.00312859	0.0113038	-0.256399	0.120176	0.0328817	1.48305	-0.545089	0.196682	0.00558133	2.25326
UKB_460K.cov_EDU_YEARS	Eye.Smooth.muscle.cells	0.000472621	0.00312859	0.0113038	-0.137111	0.0903398	0.129084	0.889128	-0.264747	0.0963216	0.00598544	2.2229
PASS_Intelligence_SavageJansen2018	Eye.Smooth.muscle.cells	0.000472621	0.00312859	0.0113038	0.0277921	0.0958854	0.771933	0.11242	-0.285672	0.111121	0.010146	1.99371
PASS_Worry_Nagel2018	Eye.Smooth.muscle.cells	0.000472621	0.00312859	0.0113038	-0.0136139	0.141998	0.923621	0.0345062	-0.317264	0.126366	0.0120499	1.91902
PASS_Alzheimers_Jansen2019	Eye.Smooth.muscle.cells	0.000472621	0.00312859	0.0113038	-0.435823	0.212765	0.0405229	1.3923	-1.16231	0.551941	0.035216	1.45326
PASS_IschemicStroke_Malik2018	Eye.Smooth.muscle.cells	0.000472621	0.00312859	0.0113038	-0.38558	0.180551	0.0327146	1.48526	1.07098	0.515423	0.0377213	1.42341
PASS_AgeOfInitiation_Liu2019	Eye.Smooth.muscle.cells	0.000472621	0.00312859	0.0113038	0.0416516	0.269981	0.877392	0.0568063	-0.754783	0.368838	0.0407188	1.39021
PASS_ReactionTime_Davies2018	Eye.Smooth.muscle.cells	0.000472621	0.00312859	0.0113038	-0.0662755	0.16074	0.680108	0.167422	-0.319946	0.171723	0.0624414	1.20453
PASS_MDD_Howard2019	Eye.Smooth.muscle.cells	0.000472621	0.00312859	0.0113038	0.00590868	0.179145	0.973688	0.01158	-0.279684	0.150502	0.0631211	1.19983
PASS_CigarettesPerDay_Liu2019	Eye.Smooth.muscle.cells	0.000472621	0.00312859	0.0113038	0.163809	0.196025	0.40335	0.394318	-0.50356	0.27994	0.0720481	1.14238
UKB_460K.repro_AgeFirstBirth_Female	Eye.Smooth.muscle.cells	0.000472621	0.00312859	0.0113038	-0.103268	0.13941	0.458845	0.338334	-0.277854	0.157579	0.0778552	1.10871
PASS_Schizophrenia_Pardinas2018	Eye.Smooth.muscle.cells	0.000472621	0.00312859	0.0113038	-0.0725901	0.114725	0.526909	0.278265	-0.19903	0.138155	0.14969	0.824806
PASS_SleepDuration_Dashti2019	Eye.Smooth.muscle.cells	0.000472621	0.00312859	0.0113038	-0.168754	0.108163	0.118716	0.925491	-0.204659	0.14501	0.158143	0.800949
UKB_460K.mental_NEUROTICISM	Eye.Smooth.muscle.cells	0.000472621	0.00312859	0.0113038	-0.103738	0.156234	0.506695	0.295253	-0.133463	0.111175	0.229952	0.638363
PASS_DrinksPerWeek_Liu2019	Eye.Smooth.muscle.cells	0.000472621	0.00312859	0.0113038	-0.183155	0.15356	0.232977	0.632687	-0.206799	0.172851	0.23154	0.635374
PASS_Autism	Eye.Smooth.muscle.cells	0.000472621	0.00312859	0.0113038	0.0675773	0.416424	0.871085	0.0599393	-0.640169	0.560448	0.253352	0.596275
PASS_GeneralRiskTolerance_KarlssonLinner2019	Eye.Smooth.muscle.cells	0.000472621	0.00312859	0.0113038	-0.183271	0.0752891	0.0149238	1.82612	-0.198396	0.185969	0.286052	0.543556
PASS_Anorexia	Eye.Smooth.muscle.cells	0.000472621	0.00312859	0.0113038	0.43677	0.280436	0.11936	0.923141	-0.410025	0.417077	0.325563	0.487365
PASS_MedicationUse_Wu2019	Eye.Smooth.muscle.cells	0.000472621	0.00312859	0.0113038	0.222109	0.344228	0.518773	0.285022	-0.247536	0.2648	0.349889	0.45607
PASS_SCZvsBD_Ruderfer2018	Eye.Smooth.muscle.cells	0.000472621	0.00312859	0.0113038	-0.0256848	0.240726	0.915029	0.0385652	-0.288705	0.327941	0.378666	0.421744
PASS_BIP_Stahl2019	Eye.Smooth.muscle.cells	0.000472621	0.00312859	0.0113038	-0.0486432	0.144257	0.735968	0.133141	-0.11448	0.211369	0.588085	0.23056
PASS_SmokingCessation_Liu2019	Eye.Smooth.muscle.cells	0.000472621	0.00312859	0.0113038	0.167715	0.250745	0.503582	0.29793	-0.10845	0.392122	0.782109	0.106733
PASS_ADHD_Demontis2018	Eye.Smooth.muscle.cells	0.000472621	0.00312859	0.0113038	0.133453	0.189973	0.482378	0.316612	0.0307509	0.299866	0.918321	0.0370054
UKB_460K.cov_EDU_YEARS	Inhibitory neurons	0.0147538	0.00198384	0.0205955	0.208368	0.11643	0.073511	1.13365	0.720208	0.139863	2.6133e-07	6.58281
PASS_SleepDuration_Dashti2019	Inhibitory neurons	0.0147538	0.00198384	0.0205955	0.17171	0.159282	0.281024	0.551256	0.917272	0.197501	3.41063e-06	5.46717
PASS_Worry_Nagel2018	Inhibitory neurons	0.0147538	0.00198384	0.0205955	0.241775	0.131912	0.0668255	1.17506	0.815184	0.188877	1.58922e-05	4.79882
PASS_Schizophrenia_Pardinas2018	Inhibitory neurons	0.0147538	0.00198384	0.0205955	0.39723	0.160575	0.0133686	1.87391	0.890014	0.20834	1.93787e-05	4.71267
UKB_460K.other_MORNINGPERSON	Inhibitory neurons	0.0147538	0.00198384	0.0205955	0.244523	0.127066	0.0543076	1.26514	0.670885	0.168952	7.16116e-05	4.14502
PASS_MDD_Howard2019	Inhibitory neurons	0.0147538	0.00198384	0.0205955	0.0240565	0.125059	0.84746	0.0718809	0.8125	0.217978	0.000193434	3.71347
UKB_460K.cov_SMOKING_STATUS	Inhibitory neurons	0.0147538	0.00198384	0.0205955	0.0269593	0.141971	0.849393	0.0708915	0.620185	0.166553	0.000196363	3.70694
UKB_460K.mental_NEUROTICISM	Inhibitory neurons	0.0147538	0.00198384	0.0205955	0.0885757	0.128472	0.490537	0.309328	0.694106	0.192092	0.000302192	3.51972
PASS_Intelligence_SavageJansen2018	Inhibitory neurons	0.0147538	0.00198384	0.0205955	0.159113	0.112631	0.157747	0.80204	0.591322	0.170749	0.000533987	3.27247
UKB_460K.body_BMIz	Inhibitory neurons	0.0147538	0.00198384	0.0205955	0.273536	0.100069	0.00626705	2.20294	0.351913	0.103739	0.000693095	3.15921
PASS_ADHD_Demontis2018	Inhibitory neurons	0.0147538	0.00198384	0.0205955	0.240122	0.234473	0.305793	0.514573	1.24297	0.385641	0.00126803	2.89687
UKB_460K.repro_AgeFirstBirth_Female	Inhibitory neurons	0.0147538	0.00198384	0.0205955	0.272495	0.142935	0.0565944	1.24723	0.598279	0.198934	0.00263473	2.57926
PASS_SmokingInitiation_Liu2019	Inhibitory neurons	0.0147538	0.00198384	0.0205955	0.0807445	0.12434	0.516089	0.287275	0.576238	0.206827	0.00533496	2.27287
PASS_GeneralRiskTolerance_KarlssonLinner2019	Inhibitory neurons	0.0147538	0.00198384	0.0205955	0.178509	0.138398	0.197111	0.705289	0.587665	0.213398	0.00588993	2.22989
PASS_BIP_Stahl2019	Inhibitory neurons	0.0147538	0.00198384	0.0205955	0.476682	0.19902	0.0166138	1.77953	0.626114	0.237194	0.00829861	2.08099
PASS_ReactionTime_Davies2018	Inhibitory neurons	0.0147538	0.00198384	0.0205955	0.29787	0.161517	0.0651538	1.18606	0.522965	0.211564	0.0134396	1.87161
PASS_DrinksPerWeek_Liu2019	Inhibitory neurons	0.0147538	0.00198384	0.0205955	0.240373	0.179563	0.180684	0.74308	0.663824	0.288844	0.0215497	1.66656
PASS_MedicationUse_Wu2019	Inhibitory neurons	0.0147538	0.00198384	0.0205955	0.208792	0.215468	0.332539	0.478158	0.462884	0.302708	0.126228	0.898844
PASS_Insomnia_Jansen2019	Inhibitory neurons	0.0147538	0.00198384	0.0205955	0.3955	0.177589	0.0259441	1.58596	0.378735	0.251239	0.13169	0.880448
PASS_CigarettesPerDay_Liu2019	Inhibitory neurons	0.0147538	0.00198384	0.0205955	-0.169858	0.20983	0.418227	0.378588	0.464402	0.35728	0.193661	0.712959
UKB_460K.repro_MENARCHE_AGE	Inhibitory neurons	0.0147538	0.00198384	0.0205955	0.342523	0.127375	0.00716447	2.14482	0.197107	0.186807	0.291361	0.535568
PASS_Autism	Inhibitory neurons	0.0147538	0.00198384	0.0205955	0.625891	0.365481	0.086802	1.06147	0.4616	0.5978	0.440017	0.356531
PASS_Anorexia	Inhibitory neurons	0.0147538	0.00198384	0.0205955	0.555626	0.340385	0.102607	0.988824	-0.374693	0.54309	0.490239	0.309592
PASS_AgeOfInitiation_Liu2019	Inhibitory neurons	0.0147538	0.00198384	0.0205955	-0.155015	0.256242	0.545208	0.263438	0.31715	0.483296	0.51168	0.291001
PASS_Alzheimers_Jansen2019	Inhibitory neurons	0.0147538	0.00198384	0.0205955	0.60227	0.688213	0.381508	0.418497	-0.338728	0.550765	0.538545	0.268778
PASS_SmokingCessation_Liu2019	Inhibitory neurons	0.0147538	0.00198384	0.0205955	0.451128	0.317902	0.155876	0.80722	-0.196547	0.422786	0.642015	0.192455
PASS_SCZvsBD_Ruderfer2018	Inhibitory neurons	0.0147538	0.00198384	0.0205955	0.35949	0.260285	0.167236	0.77667	0.166394	0.388774	0.668654	0.174798
PASS_IschemicStroke_Malik2018	Inhibitory neurons	0.0147538	0.00198384	0.0205955	-0.597762	0.415527	0.150274	0.823116	0.102702	0.450246	0.819567	0.0864155
PASS_DrinksPerWeek_Liu2019	Eye.Retinal.pigment.cells	0.00195601	0.00303196	0.0207747	-0.31892	0.112513	0.00458951	2.33823	0.716598	0.275825	0.00937631	2.02797
UKB_460K.other_MORNINGPERSON	Eye.Retinal.pigment.cells	0.00195601	0.00303196	0.0207747	-0.0720311	0.104897	0.492283	0.307785	0.296783	0.123083	0.0158984	1.79865
PASS_Worry_Nagel2018	Eye.Retinal.pigment.cells	0.00195601	0.00303196	0.0207747	-0.00225561	0.0956564	0.981187	0.00824806	0.307133	0.141623	0.0301083	1.52131
PASS_Intelligence_SavageJansen2018	Eye.Retinal.pigment.cells	0.00195601	0.00303196	0.0207747	-0.128914	0.0840246	0.124972	0.903188	0.253384	0.118217	0.0320832	1.49372
UKB_460K.cov_SMOKING_STATUS	Eye.Retinal.pigment.cells	0.00195601	0.00303196	0.0207747	-0.132404	0.0793567	0.0952227	1.02126	0.254729	0.134439	0.0581253	1.23563
UKB_460K.cov_EDU_YEARS	Eye.Retinal.pigment.cells	0.00195601	0.00303196	0.0207747	-0.0929348	0.0796794	0.24347	0.613555	0.236139	0.127003	0.0629816	1.20079
PASS_Schizophrenia_Pardinas2018	Eye.Retinal.pigment.cells	0.00195601	0.00303196	0.0207747	0.0339891	0.119937	0.776877	0.109647	0.233506	0.129303	0.070937	1.14913
PASS_SmokingCessation_Liu2019	Eye.Retinal.pigment.cells	0.00195601	0.00303196	0.0207747	-0.494434	0.233857	0.0344935	1.46226	0.797914	0.477164	0.0944848	1.02464
PASS_Insomnia_Jansen2019	Eye.Retinal.pigment.cells	0.00195601	0.00303196	0.0207747	-0.0801576	0.153135	0.600666	0.221367	0.382774	0.24628	0.120131	0.920346
PASS_GeneralRiskTolerance_KarlssonLinner2019	Eye.Retinal.pigment.cells	0.00195601	0.00303196	0.0207747	-0.12065	0.158367	0.446157	0.350512	0.273754	0.187995	0.145344	0.837602
UKB_460K.repro_AgeFirstBirth_Female	Eye.Retinal.pigment.cells	0.00195601	0.00303196	0.0207747	-0.0551332	0.109076	0.61324	0.21237	-0.246971	0.178621	0.166771	0.777878
UKB_460K.mental_NEUROTICISM	Eye.Retinal.pigment.cells	0.00195601	0.00303196	0.0207747	-0.155353	0.0931352	0.0953085	1.02087	0.157954	0.129286	0.221805	0.654029
PASS_SmokingInitiation_Liu2019	Eye.Retinal.pigment.cells	0.00195601	0.00303196	0.0207747	-0.190982	0.0927588	0.0395032	1.40337	0.216863	0.198428	0.274434	0.561562
PASS_Alzheimers_Jansen2019	Eye.Retinal.pigment.cells	0.00195601	0.00303196	0.0207747	0.176843	0.49251	0.719547	0.142941	-0.543089	0.513309	0.290049	0.537529
PASS_Autism	Eye.Retinal.pigment.cells	0.00195601	0.00303196	0.0207747	0.220459	0.326748	0.499862	0.30115	0.63592	0.602502	0.291212	0.53579
PASS_ReactionTime_Davies2018	Eye.Retinal.pigment.cells	0.00195601	0.00303196	0.0207747	-0.156942	0.132438	0.236006	0.627078	0.136741	0.139265	0.326162	0.486566
PASS_Anorexia	Eye.Retinal.pigment.cells	0.00195601	0.00303196	0.0207747	-0.186158	0.287974	0.517993	0.285676	0.394997	0.454796	0.385113	0.414412
PASS_BIP_Stahl2019	Eye.Retinal.pigment.cells	0.00195601	0.00303196	0.0207747	-0.157713	0.124833	0.206446	0.685194	-0.187374	0.219706	0.393748	0.404782
PASS_AgeOfInitiation_Liu2019	Eye.Retinal.pigment.cells	0.00195601	0.00303196	0.0207747	-0.07262	0.200449	0.717138	0.144397	-0.309586	0.366956	0.398859	0.39918
PASS_MDD_Howard2019	Eye.Retinal.pigment.cells	0.00195601	0.00303196	0.0207747	-0.0751707	0.0992621	0.448873	0.347877	0.109021	0.137743	0.428665	0.367882
PASS_SleepDuration_Dashti2019	Eye.Retinal.pigment.cells	0.00195601	0.00303196	0.0207747	-0.175752	0.0923779	0.0571013	1.24335	0.0964683	0.148317	0.515421	0.287838
PASS_SCZvsBD_Ruderfer2018	Eye.Retinal.pigment.cells	0.00195601	0.00303196	0.0207747	0.233347	0.250429	0.351445	0.454143	-0.20423	0.31615	0.518284	0.285432
PASS_MedicationUse_Wu2019	Eye.Retinal.pigment.cells	0.00195601	0.00303196	0.0207747	0.0297771	0.159748	0.852131	0.0694937	-0.135899	0.290258	0.639641	0.194063
UKB_460K.body_BMIz	Eye.Retinal.pigment.cells	0.00195601	0.00303196	0.0207747	0.0260634	0.0958447	0.785673	0.104758	0.0125455	0.0892595	0.888224	0.0514773
PASS_ADHD_Demontis2018	Eye.Retinal.pigment.cells	0.00195601	0.00303196	0.0207747	0.0134555	0.191093	0.943865	0.0250902	-0.0333213	0.28382	0.906541	0.0426126
UKB_460K.repro_MENARCHE_AGE	Eye.Retinal.pigment.cells	0.00195601	0.00303196	0.0207747	-0.128755	0.0666914	0.0535311	1.27139	-0.0120994	0.119245	0.91918	0.0365995
PASS_IschemicStroke_Malik2018	Eye.Retinal.pigment.cells	0.00195601	0.00303196	0.0207747	0.176938	0.373252	0.635468	0.196906	-0.0446951	0.504157	0.929358	0.0318172
PASS_CigarettesPerDay_Liu2019	Eye.Retinal.pigment.cells	0.00195601	0.00303196	0.0207747	-0.0883873	0.201023	0.660164	0.180348	-0.0142569	0.288612	0.960602	0.0174566
UKB_460K.cov_EDU_YEARS	Cerebellum.Purkinje.neurons	0.0177768	0.00238007	0.0225491	0.305559	0.107493	0.00447469	2.34924	0.614744	0.129509	2.06731e-06	5.6846
PASS_Intelligence_SavageJansen2018	Cerebellum.Purkinje.neurons	0.0177768	0.00238007	0.0225491	0.408023	0.125397	0.00113853	2.94366	0.702372	0.149011	2.43431e-06	5.61362
PASS_MDD_Howard2019	Cerebellum.Purkinje.neurons	0.0177768	0.00238007	0.0225491	0.119602	0.137501	0.384392	0.415225	0.810922	0.174778	3.48875e-06	5.45733
UKB_460K.mental_NEUROTICISM	Cerebellum.Purkinje.neurons	0.0177768	0.00238007	0.0225491	-0.00569341	0.179616	0.974713	0.0111232	0.63864	0.148735	1.75641e-05	4.75537
PASS_Schizophrenia_Pardinas2018	Cerebellum.Purkinje.neurons	0.0177768	0.00238007	0.0225491	0.369227	0.169181	0.029077	1.53645	0.654321	0.153301	1.97037e-05	4.70545
UKB_460K.body_BMIz	Cerebellum.Purkinje.neurons	0.0177768	0.00238007	0.0225491	0.1663	0.0973966	0.0877375	1.05681	0.290984	0.0755525	0.000117441	3.93018
PASS_Worry_Nagel2018	Cerebellum.Purkinje.neurons	0.0177768	0.00238007	0.0225491	0.237657	0.171472	0.165751	0.780544	0.506265	0.145986	0.000524539	3.28022
PASS_Insomnia_Jansen2019	Cerebellum.Purkinje.neurons	0.0177768	0.00238007	0.0225491	0.195148	0.196987	0.321849	0.492348	0.681861	0.210594	0.00120459	2.91916
PASS_SleepDuration_Dashti2019	Cerebellum.Purkinje.neurons	0.0177768	0.00238007	0.0225491	0.511556	0.166611	0.00213807	2.66998	0.728714	0.225339	0.00122129	2.91318
UKB_460K.other_MORNINGPERSON	Cerebellum.Purkinje.neurons	0.0177768	0.00238007	0.0225491	0.418261	0.151888	0.00589166	2.22976	0.398987	0.128789	0.00194841	2.71032
PASS_AgeOfInitiation_Liu2019	Cerebellum.Purkinje.neurons	0.0177768	0.00238007	0.0225491	0.0476853	0.298798	0.873204	0.0588844	1.05731	0.351004	0.00259333	2.58614
PASS_GeneralRiskTolerance_KarlssonLinner2019	Cerebellum.Purkinje.neurons	0.0177768	0.00238007	0.0225491	0.163024	0.165871	0.325688	0.487198	0.545572	0.184893	0.00317003	2.49894
PASS_ADHD_Demontis2018	Cerebellum.Purkinje.neurons	0.0177768	0.00238007	0.0225491	0.534934	0.252646	0.0342324	1.46556	0.794734	0.302412	0.0085893	2.06604
UKB_460K.repro_AgeFirstBirth_Female	Cerebellum.Purkinje.neurons	0.0177768	0.00238007	0.0225491	0.0297003	0.156081	0.849084	0.0710494	0.535202	0.204916	0.00900649	2.04544
PASS_SmokingInitiation_Liu2019	Cerebellum.Purkinje.neurons	0.0177768	0.00238007	0.0225491	0.0176869	0.14778	0.904734	0.0434792	0.477631	0.184476	0.00962217	2.01673
PASS_DrinksPerWeek_Liu2019	Cerebellum.Purkinje.neurons	0.0177768	0.00238007	0.0225491	0.0990085	0.21333	0.642569	0.19208	0.452484	0.179437	0.0116796	1.93257
PASS_CigarettesPerDay_Liu2019	Cerebellum.Purkinje.neurons	0.0177768	0.00238007	0.0225491	-0.0867022	0.319715	0.786248	0.10444	0.705962	0.29468	0.0165889	1.78018
UKB_460K.repro_MENARCHE_AGE	Cerebellum.Purkinje.neurons	0.0177768	0.00238007	0.0225491	0.203252	0.136693	0.137036	0.863165	0.318632	0.133026	0.0166085	1.77967
UKB_460K.cov_SMOKING_STATUS	Cerebellum.Purkinje.neurons	0.0177768	0.00238007	0.0225491	0.106308	0.202811	0.600158	0.221734	0.292658	0.127477	0.021689	1.66376
PASS_BIP_Stahl2019	Cerebellum.Purkinje.neurons	0.0177768	0.00238007	0.0225491	0.702047	0.23606	0.00293923	2.53177	0.48364	0.214277	0.0240034	1.61973
PASS_ReactionTime_Davies2018	Cerebellum.Purkinje.neurons	0.0177768	0.00238007	0.0225491	0.349332	0.165621	0.0349256	1.45686	0.232984	0.163363	0.153819	0.81299
PASS_Alzheimers_Jansen2019	Cerebellum.Purkinje.neurons	0.0177768	0.00238007	0.0225491	-0.393567	0.64924	0.544384	0.264095	-0.667139	0.553554	0.228129	0.64182
PASS_SCZvsBD_Ruderfer2018	Cerebellum.Purkinje.neurons	0.0177768	0.00238007	0.0225491	0.280434	0.280028	0.316609	0.499477	-0.340419	0.289082	0.238962	0.621672
PASS_MedicationUse_Wu2019	Cerebellum.Purkinje.neurons	0.0177768	0.00238007	0.0225491	0.0494584	0.232418	0.831484	0.0801462	0.306467	0.284819	0.281924	0.549868
PASS_SmokingCessation_Liu2019	Cerebellum.Purkinje.neurons	0.0177768	0.00238007	0.0225491	0.823077	0.36506	0.0241563	1.61697	0.39939	0.408996	0.32881	0.483054
PASS_Anorexia	Cerebellum.Purkinje.neurons	0.0177768	0.00238007	0.0225491	0.365935	0.349813	0.295521	0.529412	0.341877	0.475066	0.471746	0.326292
PASS_IschemicStroke_Malik2018	Cerebellum.Purkinje.neurons	0.0177768	0.00238007	0.0225491	-0.232176	0.423932	0.583916	0.233649	-0.278155	0.486498	0.567491	0.246041
PASS_Autism	Cerebellum.Purkinje.neurons	0.0177768	0.00238007	0.0225491	0.569664	0.417521	0.172443	0.763356	0.180154	0.62642	0.773658	0.111451
PASS_Intelligence_SavageJansen2018	Cerebrum.Limbic.system.neurons	0.0189224	0.00236313	0.0254448	0.302357	0.132046	0.0220343	1.6569	1.08443	0.161603	1.93981e-11	10.7122
UKB_460K.cov_EDU_YEARS	Cerebrum.Limbic.system.neurons	0.0189224	0.00236313	0.0254448	0.218283	0.0977107	0.0254847	1.59372	0.831399	0.154101	6.84697e-08	7.1645
PASS_Schizophrenia_Pardinas2018	Cerebrum.Limbic.system.neurons	0.0189224	0.00236313	0.0254448	0.324719	0.223837	0.146866	0.83308	0.754956	0.161572	2.97442e-06	5.5266
UKB_460K.other_MORNINGPERSON	Cerebrum.Limbic.system.neurons	0.0189224	0.00236313	0.0254448	0.326772	0.151559	0.0310783	1.50754	0.656769	0.147128	8.04664e-06	5.09439
PASS_SleepDuration_Dashti2019	Cerebrum.Limbic.system.neurons	0.0189224	0.00236313	0.0254448	0.320644	0.166777	0.0545315	1.26335	1.08545	0.258216	2.62624e-05	4.58067
UKB_460K.mental_NEUROTICISM	Cerebrum.Limbic.system.neurons	0.0189224	0.00236313	0.0254448	0.186795	0.159097	0.240356	0.619145	0.814962	0.200155	4.66815e-05	4.33086
PASS_Worry_Nagel2018	Cerebrum.Limbic.system.neurons	0.0189224	0.00236313	0.0254448	0.337305	0.165698	0.0417843	1.37899	0.792173	0.195487	5.07175e-05	4.29484
PASS_SmokingInitiation_Liu2019	Cerebrum.Limbic.system.neurons	0.0189224	0.00236313	0.0254448	0.0390775	0.153053	0.798477	0.0977378	0.779811	0.221108	0.00042056	3.37617
UKB_460K.body_BMIz	Cerebrum.Limbic.system.neurons	0.0189224	0.00236313	0.0254448	0.126699	0.111174	0.254431	0.59443	0.323155	0.0944263	0.00062094	3.20695
PASS_CigarettesPerDay_Liu2019	Cerebrum.Limbic.system.neurons	0.0189224	0.00236313	0.0254448	-0.302501	0.298464	0.310809	0.507507	1.06078	0.405955	0.00897424	2.047
PASS_ReactionTime_Davies2018	Cerebrum.Limbic.system.neurons	0.0189224	0.00236313	0.0254448	0.409686	0.174711	0.0190303	1.72055	0.489689	0.192197	0.0108391	1.96501
PASS_BIP_Stahl2019	Cerebrum.Limbic.system.neurons	0.0189224	0.00236313	0.0254448	0.266121	0.25841	0.303084	0.518437	0.459414	0.186217	0.0136217	1.86577
PASS_MDD_Howard2019	Cerebrum.Limbic.system.neurons	0.0189224	0.00236313	0.0254448	-0.0442569	0.155808	0.776375	0.109929	0.457913	0.197346	0.0203215	1.69204
PASS_DrinksPerWeek_Liu2019	Cerebrum.Limbic.system.neurons	0.0189224	0.00236313	0.0254448	0.361762	0.190203	0.0571749	1.24279	0.635927	0.29502	0.0311199	1.50696
PASS_GeneralRiskTolerance_KarlssonLinner2019	Cerebrum.Limbic.system.neurons	0.0189224	0.00236313	0.0254448	0.117179	0.180033	0.515129	0.288084	0.465388	0.219692	0.0341439	1.46669
UKB_460K.repro_AgeFirstBirth_Female	Cerebrum.Limbic.system.neurons	0.0189224	0.00236313	0.0254448	0.351927	0.161955	0.0297809	1.52606	0.456501	0.220661	0.038566	1.4138
UKB_460K.cov_SMOKING_STATUS	Cerebrum.Limbic.system.neurons	0.0189224	0.00236313	0.0254448	-0.0247658	0.225835	0.912676	0.0396832	0.351229	0.176586	0.0467014	1.33067
PASS_IschemicStroke_Malik2018	Cerebrum.Limbic.system.neurons	0.0189224	0.00236313	0.0254448	-0.240851	0.450513	0.592916	0.227007	-0.998881	0.577616	0.0837523	1.077
PASS_SCZvsBD_Ruderfer2018	Cerebrum.Limbic.system.neurons	0.0189224	0.00236313	0.0254448	0.333897	0.311842	0.284293	0.546234	0.596168	0.351945	0.0902796	1.04441
PASS_ADHD_Demontis2018	Cerebrum.Limbic.system.neurons	0.0189224	0.00236313	0.0254448	0.177416	0.286747	0.5361	0.270754	0.590901	0.356725	0.0976285	1.01042
PASS_Insomnia_Jansen2019	Cerebrum.Limbic.system.neurons	0.0189224	0.00236313	0.0254448	0.10413	0.20154	0.605387	0.217967	0.273267	0.216477	0.206828	0.684391
PASS_Anorexia	Cerebrum.Limbic.system.neurons	0.0189224	0.00236313	0.0254448	0.143326	0.370854	0.699145	0.155433	0.488359	0.462431	0.290937	0.536201
PASS_AgeOfInitiation_Liu2019	Cerebrum.Limbic.system.neurons	0.0189224	0.00236313	0.0254448	-0.0967653	0.291609	0.740016	0.130759	0.298	0.443449	0.50158	0.29966
PASS_Alzheimers_Jansen2019	Cerebrum.Limbic.system.neurons	0.0189224	0.00236313	0.0254448	0.109965	0.691463	0.873643	0.058666	0.389801	0.596794	0.513654	0.289329
UKB_460K.repro_MENARCHE_AGE	Cerebrum.Limbic.system.neurons	0.0189224	0.00236313	0.0254448	0.189271	0.146572	0.196595	0.706428	0.0894467	0.144553	0.536061	0.270786
PASS_MedicationUse_Wu2019	Cerebrum.Limbic.system.neurons	0.0189224	0.00236313	0.0254448	0.0649811	0.260837	0.803264	0.095142	0.142242	0.267769	0.595272	0.225285
PASS_SmokingCessation_Liu2019	Cerebrum.Limbic.system.neurons	0.0189224	0.00236313	0.0254448	0.249722	0.417185	0.549448	0.260074	-0.109419	0.438517	0.802958	0.0953073
PASS_Autism	Cerebrum.Limbic.system.neurons	0.0189224	0.00236313	0.0254448	0.464597	0.466504	0.319293	0.495811	-0.110716	0.576007	0.847575	0.0718219
UKB_460K.body_BMIz	Eye.Ganglion.cells	0.00853444	0.0033002	0.0268753	0.241485	0.0777787	0.0019043	2.72026	0.528012	0.0895967	3.78763e-09	8.42163
UKB_460K.cov_SMOKING_STATUS	Eye.Ganglion.cells	0.00853444	0.0033002	0.0268753	0.0253811	0.13747	0.85352	0.0687865	0.707468	0.130897	6.48892e-08	7.18783
UKB_460K.mental_NEUROTICISM	Eye.Ganglion.cells	0.00853444	0.0033002	0.0268753	0.19877	0.136423	0.145113	0.838293	0.730826	0.143311	3.40427e-07	6.46798
PASS_SmokingInitiation_Liu2019	Eye.Ganglion.cells	0.00853444	0.0033002	0.0268753	0.145977	0.131882	0.268349	0.571301	0.885338	0.176358	5.16384e-07	6.28703
PASS_Worry_Nagel2018	Eye.Ganglion.cells	0.00853444	0.0033002	0.0268753	0.266825	0.12639	0.0347612	1.45891	0.761036	0.154359	8.21047e-07	6.08563
UKB_460K.cov_EDU_YEARS	Eye.Ganglion.cells	0.00853444	0.0033002	0.0268753	0.247727	0.0928773	0.00764751	2.11648	0.525144	0.116674	6.76479e-06	5.16975
PASS_Intelligence_SavageJansen2018	Eye.Ganglion.cells	0.00853444	0.0033002	0.0268753	0.275587	0.105746	0.00915761	2.03822	0.534651	0.124294	1.69646e-05	4.77046
UKB_460K.other_MORNINGPERSON	Eye.Ganglion.cells	0.00853444	0.0033002	0.0268753	0.292254	0.116417	0.012059	1.91869	0.53792	0.130425	3.7174e-05	4.42976
PASS_MDD_Howard2019	Eye.Ganglion.cells	0.00853444	0.0033002	0.0268753	0.184234	0.117039	0.115459	0.937574	0.596834	0.14746	5.1782e-05	4.28582
PASS_Schizophrenia_Pardinas2018	Eye.Ganglion.cells	0.00853444	0.0033002	0.0268753	0.407433	0.139153	0.00341202	2.46699	0.416219	0.127038	0.00105164	2.97813
PASS_SleepDuration_Dashti2019	Eye.Ganglion.cells	0.00853444	0.0033002	0.0268753	0.304839	0.146273	0.0371564	1.42997	0.581388	0.178057	0.00109393	2.96101
PASS_GeneralRiskTolerance_KarlssonLinner2019	Eye.Ganglion.cells	0.00853444	0.0033002	0.0268753	0.213145	0.12427	0.0863117	1.06393	0.613978	0.191894	0.00137637	2.86127
PASS_SmokingCessation_Liu2019	Eye.Ganglion.cells	0.00853444	0.0033002	0.0268753	0.402615	0.26459	0.128094	0.89247	1.17345	0.432499	0.00666417	2.17625
PASS_CigarettesPerDay_Liu2019	Eye.Ganglion.cells	0.00853444	0.0033002	0.0268753	-0.295632	0.200096	0.139555	0.855254	0.962582	0.391875	0.0140355	1.85277
PASS_AgeOfInitiation_Liu2019	Eye.Ganglion.cells	0.00853444	0.0033002	0.0268753	-0.0347685	0.232681	0.881218	0.0549167	0.959114	0.399603	0.0163875	1.78549
UKB_460K.repro_AgeFirstBirth_Female	Eye.Ganglion.cells	0.00853444	0.0033002	0.0268753	0.270802	0.121685	0.0260516	1.58417	0.35999	0.183356	0.0496072	1.30446
PASS_DrinksPerWeek_Liu2019	Eye.Ganglion.cells	0.00853444	0.0033002	0.0268753	0.0343015	0.173597	0.843364	0.0739849	0.485839	0.268418	0.0702943	1.15308
PASS_ReactionTime_Davies2018	Eye.Ganglion.cells	0.00853444	0.0033002	0.0268753	0.462042	0.149079	0.00193967	2.71227	0.245381	0.139578	0.0787439	1.10378
UKB_460K.repro_MENARCHE_AGE	Eye.Ganglion.cells	0.00853444	0.0033002	0.0268753	0.16155	0.109882	0.141502	0.849237	0.556696	0.320703	0.0825889	1.08308
PASS_BIP_Stahl2019	Eye.Ganglion.cells	0.00853444	0.0033002	0.0268753	0.443818	0.195666	0.0233144	1.63238	0.233942	0.175318	0.182077	0.739744
PASS_SCZvsBD_Ruderfer2018	Eye.Ganglion.cells	0.00853444	0.0033002	0.0268753	0.259183	0.216838	0.231976	0.634557	-0.392105	0.397874	0.324379	0.488948
PASS_ADHD_Demontis2018	Eye.Ganglion.cells	0.00853444	0.0033002	0.0268753	0.272669	0.198326	0.169178	0.771655	0.274499	0.321867	0.39375	0.404779
PASS_Insomnia_Jansen2019	Eye.Ganglion.cells	0.00853444	0.0033002	0.0268753	0.0841976	0.146864	0.566439	0.246847	0.155696	0.188802	0.409569	0.387673
PASS_IschemicStroke_Malik2018	Eye.Ganglion.cells	0.00853444	0.0033002	0.0268753	-0.700849	0.338725	0.0385387	1.4141	-0.380931	0.514089	0.458704	0.338468
PASS_Anorexia	Eye.Ganglion.cells	0.00853444	0.0033002	0.0268753	0.248699	0.271639	0.359903	0.443815	0.281422	0.509533	0.580733	0.236024
PASS_MedicationUse_Wu2019	Eye.Ganglion.cells	0.00853444	0.0033002	0.0268753	0.130171	0.193514	0.501159	0.300024	0.123259	0.264928	0.641749	0.192635
PASS_Alzheimers_Jansen2019	Eye.Ganglion.cells	0.00853444	0.0033002	0.0268753	0.086613	0.469045	0.853497	0.068798	0.154429	0.534431	0.772612	0.112038
PASS_Autism	Eye.Ganglion.cells	0.00853444	0.0033002	0.0268753	0.149717	0.308979	0.627994	0.202045	-0.129397	0.486282	0.790166	0.102282
UKB_460K.mental_NEUROTICISM	Eye.Photoreceptor.cells	0.0032938	0.00260889	0.0280191	0.17938	0.0978569	0.0667897	1.17529	0.773348	0.138631	2.42634e-08	7.61505
PASS_Intelligence_SavageJansen2018	Eye.Photoreceptor.cells	0.0032938	0.00260889	0.0280191	0.140273	0.072766	0.0538897	1.26849	0.538944	0.125684	1.80213e-05	4.74421
UKB_460K.body_BMIz	Eye.Photoreceptor.cells	0.0032938	0.00260889	0.0280191	0.0489419	0.0747681	0.512737	0.290106	0.363156	0.0863885	2.62526e-05	4.58083
UKB_460K.cov_SMOKING_STATUS	Eye.Photoreceptor.cells	0.0032938	0.00260889	0.0280191	0.0338996	0.100475	0.735821	0.133228	0.671874	0.164378	4.36298e-05	4.36022
PASS_MDD_Howard2019	Eye.Photoreceptor.cells	0.0032938	0.00260889	0.0280191	-0.0682208	0.0913806	0.455332	0.341672	0.653298	0.169394	0.000114939	3.93953
UKB_460K.cov_EDU_YEARS	Eye.Photoreceptor.cells	0.0032938	0.00260889	0.0280191	0.00529822	0.0743441	0.943186	0.0254027	0.461654	0.119841	0.00011705	3.93163
PASS_Worry_Nagel2018	Eye.Photoreceptor.cells	0.0032938	0.00260889	0.0280191	0.0831696	0.121877	0.494981	0.305411	0.619536	0.168114	0.00022851	3.64109
PASS_BIP_Stahl2019	Eye.Photoreceptor.cells	0.0032938	0.00260889	0.0280191	0.0311083	0.144911	0.830024	0.0809096	0.822695	0.224198	0.000243032	3.61434
PASS_CigarettesPerDay_Liu2019	Eye.Photoreceptor.cells	0.0032938	0.00260889	0.0280191	0.500652	0.271783	0.0654609	1.18402	1.31791	0.368358	0.000346509	3.46028
UKB_460K.other_MORNINGPERSON	Eye.Photoreceptor.cells	0.0032938	0.00260889	0.0280191	-0.0925641	0.0733944	0.207241	0.683524	0.494149	0.140843	0.000450622	3.34619
PASS_Insomnia_Jansen2019	Eye.Photoreceptor.cells	0.0032938	0.00260889	0.0280191	-0.219903	0.108408	0.0425118	1.37149	0.804609	0.231171	0.000500328	3.30075
PASS_SleepDuration_Dashti2019	Eye.Photoreceptor.cells	0.0032938	0.00260889	0.0280191	0.0348798	0.123828	0.77819	0.108914	0.663531	0.196321	0.000725304	3.13948
PASS_Schizophrenia_Pardinas2018	Eye.Photoreceptor.cells	0.0032938	0.00260889	0.0280191	0.0114521	0.0901766	0.898943	0.0462677	0.503561	0.158351	0.00147258	2.83192
PASS_DrinksPerWeek_Liu2019	Eye.Photoreceptor.cells	0.0032938	0.00260889	0.0280191	-0.0320122	0.138835	0.817643	0.0874364	0.831149	0.279509	0.00294324	2.53117
UKB_460K.repro_MENARCHE_AGE	Eye.Photoreceptor.cells	0.0032938	0.00260889	0.0280191	0.107203	0.102943	0.297702	0.526218	0.488581	0.169519	0.00394958	2.40345
PASS_SmokingInitiation_Liu2019	Eye.Photoreceptor.cells	0.0032938	0.00260889	0.0280191	0.058319	0.115912	0.614871	0.211216	0.73643	0.283404	0.00936265	2.0286
PASS_GeneralRiskTolerance_KarlssonLinner2019	Eye.Photoreceptor.cells	0.0032938	0.00260889	0.0280191	0.0760984	0.126213	0.546551	0.26237	0.432627	0.201835	0.0320754	1.49383
PASS_SmokingCessation_Liu2019	Eye.Photoreceptor.cells	0.0032938	0.00260889	0.0280191	0.445062	0.221862	0.0448526	1.34821	0.861343	0.473681	0.0690025	1.16114
PASS_MedicationUse_Wu2019	Eye.Photoreceptor.cells	0.0032938	0.00260889	0.0280191	-0.172166	0.157568	0.274548	0.561382	0.516631	0.294897	0.0797907	1.09805
PASS_ReactionTime_Davies2018	Eye.Photoreceptor.cells	0.0032938	0.00260889	0.0280191	0.127038	0.141064	0.367817	0.434369	0.283619	0.162804	0.0814928	1.08888
PASS_Anorexia	Eye.Photoreceptor.cells	0.0032938	0.00260889	0.0280191	-0.39918	0.214151	0.0623197	1.20537	0.7433	0.436861	0.0888573	1.05131
PASS_Autism	Eye.Photoreceptor.cells	0.0032938	0.00260889	0.0280191	0.0360721	0.233132	0.877035	0.0569829	0.683658	0.542555	0.207644	0.682681
UKB_460K.repro_AgeFirstBirth_Female	Eye.Photoreceptor.cells	0.0032938	0.00260889	0.0280191	0.150431	0.111362	0.176751	0.752638	0.249867	0.215791	0.246899	0.607481
PASS_AgeOfInitiation_Liu2019	Eye.Photoreceptor.cells	0.0032938	0.00260889	0.0280191	0.202148	0.230484	0.380455	0.419697	0.479704	0.439601	0.275173	0.560394
PASS_Alzheimers_Jansen2019	Eye.Photoreceptor.cells	0.0032938	0.00260889	0.0280191	0.303374	0.537273	0.572308	0.24237	-0.613958	0.608057	0.312637	0.50496
PASS_IschemicStroke_Malik2018	Eye.Photoreceptor.cells	0.0032938	0.00260889	0.0280191	-0.0159356	0.364503	0.965129	0.0154148	-0.3102	0.50677	0.540464	0.267233
PASS_ADHD_Demontis2018	Eye.Photoreceptor.cells	0.0032938	0.00260889	0.0280191	0.334451	0.248684	0.178662	0.747967	0.0782393	0.291274	0.788229	0.103348
PASS_SCZvsBD_Ruderfer2018	Eye.Photoreceptor.cells	0.0032938	0.00260889	0.0280191	0.330938	0.192123	0.0849724	1.07072	-0.0838276	0.352653	0.81211	0.0903854
PASS_Intelligence_SavageJansen2018	Eye.Stromal.cells	0.00156927	0.00326145	0.0293792	-0.196096	0.146999	0.182205	0.739439	-0.439985	0.107473	4.24147e-05	4.37248
UKB_460K.other_MORNINGPERSON	Eye.Stromal.cells	0.00156927	0.00326145	0.0293792	-0.253438	0.0758977	0.000840188	3.07562	-0.464179	0.132657	0.000466832	3.33084
PASS_Schizophrenia_Pardinas2018	Eye.Stromal.cells	0.00156927	0.00326145	0.0293792	0.04547	0.149843	0.761547	0.118304	-0.524029	0.14999	0.000476255	3.32216
UKB_460K.repro_MENARCHE_AGE	Eye.Stromal.cells	0.00156927	0.00326145	0.0293792	-0.141963	0.111386	0.202483	0.693612	-0.396319	0.118206	0.000800062	3.09688
PASS_CigarettesPerDay_Liu2019	Eye.Stromal.cells	0.00156927	0.00326145	0.0293792	-0.327899	0.159491	0.0397917	1.40021	-0.875666	0.271589	0.00126312	2.89855
PASS_Insomnia_Jansen2019	Eye.Stromal.cells	0.00156927	0.00326145	0.0293792	-0.0340963	0.146108	0.815479	0.088587	-0.607684	0.197662	0.00210957	2.67581
UKB_460K.body_BMIz	Eye.Stromal.cells	0.00156927	0.00326145	0.0293792	-0.1255	0.064609	0.0520815	1.28332	-0.229661	0.0755863	0.00237844	2.62371
PASS_MDD_Howard2019	Eye.Stromal.cells	0.00156927	0.00326145	0.0293792	-0.222361	0.109444	0.0421805	1.37489	-0.425119	0.143069	0.00296421	2.52809
PASS_ReactionTime_Davies2018	Eye.Stromal.cells	0.00156927	0.00326145	0.0293792	-0.0371943	0.122653	0.7617	0.118216	-0.391931	0.13913	0.00484737	2.31449
PASS_BIP_Stahl2019	Eye.Stromal.cells	0.00156927	0.00326145	0.0293792	-0.124168	0.195537	0.525423	0.279491	-0.531356	0.194477	0.00629085	2.20129
PASS_SmokingInitiation_Liu2019	Eye.Stromal.cells	0.00156927	0.00326145	0.0293792	-0.222981	0.0848329	0.00857681	2.06667	-0.405644	0.153411	0.00818909	2.08676
PASS_SleepDuration_Dashti2019	Eye.Stromal.cells	0.00156927	0.00326145	0.0293792	-0.224108	0.094367	0.0175558	1.75558	-0.386281	0.147686	0.00890835	2.0502
UKB_460K.cov_EDU_YEARS	Eye.Stromal.cells	0.00156927	0.00326145	0.0293792	-0.0529375	0.0870716	0.543203	0.265038	-0.294696	0.120578	0.0145242	1.83791
UKB_460K.mental_NEUROTICISM	Eye.Stromal.cells	0.00156927	0.00326145	0.0293792	-0.205086	0.0978713	0.0361298	1.44213	-0.287487	0.120855	0.0173704	1.76019
PASS_GeneralRiskTolerance_KarlssonLinner2019	Eye.Stromal.cells	0.00156927	0.00326145	0.0293792	-0.147817	0.105874	0.162667	0.788702	-0.398171	0.179507	0.0265451	1.57602
UKB_460K.cov_SMOKING_STATUS	Eye.Stromal.cells	0.00156927	0.00326145	0.0293792	-0.138035	0.119004	0.246079	0.608925	-0.285255	0.12977	0.0279376	1.55381
PASS_Worry_Nagel2018	Eye.Stromal.cells	0.00156927	0.00326145	0.0293792	-0.171327	0.0985965	0.0822715	1.08475	-0.251768	0.132459	0.0573373	1.24156
PASS_ADHD_Demontis2018	Eye.Stromal.cells	0.00156927	0.00326145	0.0293792	0.00246117	0.202092	0.990283	0.00424058	-0.554082	0.306365	0.0705178	1.1517
PASS_DrinksPerWeek_Liu2019	Eye.Stromal.cells	0.00156927	0.00326145	0.0293792	-0.293829	0.106432	0.00576719	2.23904	-0.314076	0.177578	0.0769503	1.11379
PASS_MedicationUse_Wu2019	Eye.Stromal.cells	0.00156927	0.00326145	0.0293792	-0.122933	0.178451	0.490895	0.309012	-0.446955	0.266497	0.0935131	1.02913
PASS_SCZvsBD_Ruderfer2018	Eye.Stromal.cells	0.00156927	0.00326145	0.0293792	0.370344	0.276131	0.179859	0.745068	-0.485241	0.294235	0.099115	1.00386
PASS_Alzheimers_Jansen2019	Eye.Stromal.cells	0.00156927	0.00326145	0.0293792	0.0179024	0.446935	0.968049	0.0141028	-0.315719	0.656568	0.630614	0.200237
PASS_SmokingCessation_Liu2019	Eye.Stromal.cells	0.00156927	0.00326145	0.0293792	-0.29937	0.309226	0.332982	0.477579	0.183258	0.425052	0.666365	0.176288
UKB_460K.repro_AgeFirstBirth_Female	Eye.Stromal.cells	0.00156927	0.00326145	0.0293792	0.137941	0.18171	0.447776	0.348939	-0.0552018	0.169447	0.744594	0.12808
PASS_Anorexia	Eye.Stromal.cells	0.00156927	0.00326145	0.0293792	-0.642165	0.237316	0.00681088	2.1668	-0.134141	0.420592	0.749777	0.125068
PASS_Autism	Eye.Stromal.cells	0.00156927	0.00326145	0.0293792	-0.0969982	0.375443	0.796132	0.0990151	-0.152709	0.509832	0.764537	0.116601
PASS_IschemicStroke_Malik2018	Eye.Stromal.cells	0.00156927	0.00326145	0.0293792	-0.778436	0.321833	0.0155735	1.80761	0.178374	0.614897	0.771749	0.112524
PASS_AgeOfInitiation_Liu2019	Eye.Stromal.cells	0.00156927	0.00326145	0.0293792	-0.123839	0.242064	0.608933	0.215431	-0.0584149	0.375335	0.876321	0.0573366
UKB_460K.cov_SMOKING_STATUS	Eye.Retinal.progenitors.and.Muller.glia	0.0038141	0.00308799	0.0306968	-0.0627619	0.109546	0.566695	0.246651	0.912408	0.156462	5.49289e-09	8.2602
UKB_460K.cov_EDU_YEARS	Eye.Retinal.progenitors.and.Muller.glia	0.0038141	0.00308799	0.0306968	-0.0223973	0.0926538	0.808988	0.0920577	0.448038	0.113128	7.48061e-05	4.12606
UKB_460K.other_MORNINGPERSON	Eye.Retinal.progenitors.and.Muller.glia	0.0038141	0.00308799	0.0306968	0.023997	0.0932531	0.796923	0.0985836	0.551613	0.140731	8.86861e-05	4.05214
UKB_460K.mental_NEUROTICISM	Eye.Retinal.progenitors.and.Muller.glia	0.0038141	0.00308799	0.0306968	-0.183277	0.0956622	0.0553805	1.25664	0.62168	0.164994	0.000164635	3.78348
PASS_SmokingInitiation_Liu2019	Eye.Retinal.progenitors.and.Muller.glia	0.0038141	0.00308799	0.0306968	-0.0188645	0.109675	0.863434	0.0637706	0.852645	0.23009	0.000210804	3.67612
PASS_GeneralRiskTolerance_KarlssonLinner2019	Eye.Retinal.progenitors.and.Muller.glia	0.0038141	0.00308799	0.0306968	0.108369	0.1306	0.406663	0.390765	0.667891	0.199088	0.000794365	3.09998
PASS_MDD_Howard2019	Eye.Retinal.progenitors.and.Muller.glia	0.0038141	0.00308799	0.0306968	0.00298607	0.110406	0.978423	0.00947343	0.567263	0.171997	0.000973407	3.01171
PASS_DrinksPerWeek_Liu2019	Eye.Retinal.progenitors.and.Muller.glia	0.0038141	0.00308799	0.0306968	-0.173727	0.11778	0.14021	0.85322	0.892981	0.290684	0.0021263	2.67237
PASS_Worry_Nagel2018	Eye.Retinal.progenitors.and.Muller.glia	0.0038141	0.00308799	0.0306968	-0.157191	0.0879035	0.0737399	1.1323	0.46038	0.156683	0.00330037	2.48144
UKB_460K.body_BMIz	Eye.Retinal.progenitors.and.Muller.glia	0.0038141	0.00308799	0.0306968	0.0982128	0.085454	0.25043	0.601314	0.293522	0.101485	0.00382462	2.41741
PASS_SleepDuration_Dashti2019	Eye.Retinal.progenitors.and.Muller.glia	0.0038141	0.00308799	0.0306968	-0.161345	0.0919955	0.0794584	1.09986	0.427498	0.156927	0.00644595	2.19071
UKB_460K.repro_MENARCHE_AGE	Eye.Retinal.progenitors.and.Muller.glia	0.0038141	0.00308799	0.0306968	-0.0120965	0.0894642	0.892446	0.0494183	0.400481	0.149973	0.00757689	2.12051
PASS_Intelligence_SavageJansen2018	Eye.Retinal.progenitors.and.Muller.glia	0.0038141	0.00308799	0.0306968	-0.05599	0.0826291	0.498022	0.302752	0.339555	0.135212	0.0120292	1.91976
PASS_Schizophrenia_Pardinas2018	Eye.Retinal.progenitors.and.Muller.glia	0.0038141	0.00308799	0.0306968	-0.0885473	0.109302	0.417873	0.378955	0.368934	0.14859	0.0130315	1.885
PASS_AgeOfInitiation_Liu2019	Eye.Retinal.progenitors.and.Muller.glia	0.0038141	0.00308799	0.0306968	-0.177948	0.202013	0.378386	0.422065	0.956399	0.415293	0.0212817	1.67199
PASS_SmokingCessation_Liu2019	Eye.Retinal.progenitors.and.Muller.glia	0.0038141	0.00308799	0.0306968	0.0512764	0.197507	0.795158	0.0995467	0.714115	0.444692	0.108304	0.965357
PASS_CigarettesPerDay_Liu2019	Eye.Retinal.progenitors.and.Muller.glia	0.0038141	0.00308799	0.0306968	0.100836	0.199593	0.613414	0.212246	0.730035	0.46742	0.118326	0.926921
UKB_460K.repro_AgeFirstBirth_Female	Eye.Retinal.progenitors.and.Muller.glia	0.0038141	0.00308799	0.0306968	-0.0882933	0.103987	0.395836	0.402485	0.299172	0.197705	0.130223	0.885311
PASS_ReactionTime_Davies2018	Eye.Retinal.progenitors.and.Muller.glia	0.0038141	0.00308799	0.0306968	-0.169459	0.105881	0.109495	0.960605	0.260363	0.177832	0.143168	0.844154
PASS_SCZvsBD_Ruderfer2018	Eye.Retinal.progenitors.and.Muller.glia	0.0038141	0.00308799	0.0306968	0.134715	0.189125	0.476276	0.322141	-0.43694	0.304593	0.151428	0.819793
PASS_Anorexia	Eye.Retinal.progenitors.and.Muller.glia	0.0038141	0.00308799	0.0306968	-0.429846	0.215883	0.0464688	1.33284	0.674977	0.560781	0.22873	0.640676
PASS_MedicationUse_Wu2019	Eye.Retinal.progenitors.and.Muller.glia	0.0038141	0.00308799	0.0306968	0.0995934	0.182103	0.584443	0.233258	-0.282446	0.251773	0.261936	0.581805
PASS_Autism	Eye.Retinal.progenitors.and.Muller.glia	0.0038141	0.00308799	0.0306968	-0.33654	0.272883	0.217473	0.662594	-0.581353	0.58221	0.318023	0.497541
PASS_Insomnia_Jansen2019	Eye.Retinal.progenitors.and.Muller.glia	0.0038141	0.00308799	0.0306968	0.171082	0.153045	0.26363	0.579006	0.161068	0.20247	0.426314	0.370271
PASS_IschemicStroke_Malik2018	Eye.Retinal.progenitors.and.Muller.glia	0.0038141	0.00308799	0.0306968	0.0270905	0.299796	0.927999	0.0324527	-0.344035	0.520154	0.508349	0.293838
PASS_Alzheimers_Jansen2019	Eye.Retinal.progenitors.and.Muller.glia	0.0038141	0.00308799	0.0306968	0.157109	0.368594	0.669935	0.173968	0.199834	0.564848	0.723501	0.140561
PASS_BIP_Stahl2019	Eye.Retinal.progenitors.and.Muller.glia	0.0038141	0.00308799	0.0306968	-0.0293352	0.141772	0.836074	0.0777555	-0.0653773	0.189002	0.729411	0.137028
PASS_ADHD_Demontis2018	Eye.Retinal.progenitors.and.Muller.glia	0.0038141	0.00308799	0.0306968	0.0398855	0.189303	0.833124	0.0792902	0.0961016	0.297236	0.746455	0.126997
UKB_460K.mental_NEUROTICISM	Cerebellum.Granule.neurons	0.0051937	0.0026	0.0316558	0.21199	0.110666	0.0554172	1.25636	0.819068	0.154705	1.19408e-07	6.92297
PASS_SleepDuration_Dashti2019	Cerebellum.Granule.neurons	0.0051937	0.0026	0.0316558	0.208021	0.137821	0.131208	0.882038	0.774632	0.177909	1.33617e-05	4.87414
PASS_Worry_Nagel2018	Cerebellum.Granule.neurons	0.0051937	0.0026	0.0316558	0.139698	0.101268	0.167741	0.77536	0.654812	0.160443	4.47913e-05	4.34881
PASS_MDD_Howard2019	Cerebellum.Granule.neurons	0.0051937	0.0026	0.0316558	0.145915	0.0903358	0.106255	0.97365	0.621395	0.18406	0.000735352	3.1335
PASS_Intelligence_SavageJansen2018	Cerebellum.Granule.neurons	0.0051937	0.0026	0.0316558	0.127942	0.0872124	0.142371	0.84658	0.585917	0.18366	0.00142166	2.8472
UKB_460K.cov_EDU_YEARS	Cerebellum.Granule.neurons	0.0051937	0.0026	0.0316558	0.0599817	0.0679379	0.377295	0.423319	0.413768	0.1366	0.00245336	2.61024
UKB_460K.other_MORNINGPERSON	Cerebellum.Granule.neurons	0.0051937	0.0026	0.0316558	0.0635214	0.091598	0.488008	0.311573	0.434199	0.147902	0.00332781	2.47784
PASS_Schizophrenia_Pardinas2018	Cerebellum.Granule.neurons	0.0051937	0.0026	0.0316558	0.165558	0.0910696	0.0690749	1.16068	0.456123	0.16029	0.00443252	2.35335
UKB_460K.body_BMIz	Cerebellum.Granule.neurons	0.0051937	0.0026	0.0316558	0.0708486	0.0698495	0.310438	0.508025	0.271345	0.100008	0.00666278	2.17634
UKB_460K.cov_SMOKING_STATUS	Cerebellum.Granule.neurons	0.0051937	0.0026	0.0316558	0.069796	0.0943127	0.459271	0.337931	0.331365	0.135	0.0141062	1.85059
PASS_IschemicStroke_Malik2018	Cerebellum.Granule.neurons	0.0051937	0.0026	0.0316558	-0.146332	0.326758	0.654275	0.18424	-1.04221	0.473587	0.0277594	1.55659
PASS_GeneralRiskTolerance_KarlssonLinner2019	Cerebellum.Granule.neurons	0.0051937	0.0026	0.0316558	0.26111	0.130386	0.0452208	1.34466	0.327747	0.197475	0.0969767	1.01333
PASS_Insomnia_Jansen2019	Cerebellum.Granule.neurons	0.0051937	0.0026	0.0316558	0.172878	0.150747	0.251463	0.599526	0.393784	0.247612	0.111761	0.951709
PASS_CigarettesPerDay_Liu2019	Cerebellum.Granule.neurons	0.0051937	0.0026	0.0316558	0.078402	0.192143	0.683244	0.165424	0.538597	0.34996	0.123799	0.907282
PASS_MedicationUse_Wu2019	Cerebellum.Granule.neurons	0.0051937	0.0026	0.0316558	0.134129	0.170731	0.432093	0.364423	0.400297	0.319592	0.210378	0.677
PASS_SmokingCessation_Liu2019	Cerebellum.Granule.neurons	0.0051937	0.0026	0.0316558	-0.035664	0.19528	0.855088	0.0679891	0.553682	0.47898	0.247697	0.606079
UKB_460K.repro_MENARCHE_AGE	Cerebellum.Granule.neurons	0.0051937	0.0026	0.0316558	0.135852	0.0820205	0.0976564	1.0103	0.150277	0.138098	0.27651	0.558289
PASS_ReactionTime_Davies2018	Cerebellum.Granule.neurons	0.0051937	0.0026	0.0316558	0.288926	0.137647	0.0358134	1.44595	0.162035	0.182991	0.375898	0.42493
PASS_SmokingInitiation_Liu2019	Cerebellum.Granule.neurons	0.0051937	0.0026	0.0316558	0.0953246	0.110104	0.386616	0.41272	0.156515	0.178069	0.379423	0.420876
PASS_BIP_Stahl2019	Cerebellum.Granule.neurons	0.0051937	0.0026	0.0316558	-0.166668	0.120092	0.165187	0.782024	0.187024	0.232241	0.420647	0.376082
PASS_ADHD_Demontis2018	Cerebellum.Granule.neurons	0.0051937	0.0026	0.0316558	0.0565883	0.153271	0.711976	0.147535	0.275094	0.348253	0.42957	0.366966
PASS_DrinksPerWeek_Liu2019	Cerebellum.Granule.neurons	0.0051937	0.0026	0.0316558	0.0383611	0.112024	0.732022	0.135476	-0.154333	0.22744	0.497413	0.303283
PASS_Alzheimers_Jansen2019	Cerebellum.Granule.neurons	0.0051937	0.0026	0.0316558	0.607178	0.623081	0.32982	0.481723	-0.405472	0.623121	0.515232	0.287997
PASS_Anorexia	Cerebellum.Granule.neurons	0.0051937	0.0026	0.0316558	0.432225	0.237994	0.0693531	1.15893	-0.31476	0.490133	0.520748	0.283372
PASS_Autism	Cerebellum.Granule.neurons	0.0051937	0.0026	0.0316558	0.0695387	0.270807	0.797346	0.098353	0.289506	0.540654	0.592323	0.227441
PASS_SCZvsBD_Ruderfer2018	Cerebellum.Granule.neurons	0.0051937	0.0026	0.0316558	0.266634	0.208377	0.200695	0.697464	0.0733526	0.37972	0.846822	0.072208
PASS_AgeOfInitiation_Liu2019	Cerebellum.Granule.neurons	0.0051937	0.0026	0.0316558	0.110468	0.196182	0.573375	0.241561	0.049922	0.501934	0.920774	0.0358471
UKB_460K.repro_AgeFirstBirth_Female	Cerebellum.Granule.neurons	0.0051937	0.0026	0.0316558	0.208384	0.11548	0.0711515	1.14782	0.00532443	0.188018	0.977408	0.00992412
PASS_Alzheimers_Jansen2019	Eye.Skeletal.muscle.cells	0.000764335	0.00270904	0.0340778	5.14787	4.73732	0.277186	0.557229	-1.54261	0.614224	0.0120227	1.92
PASS_Insomnia_Jansen2019	Eye.Skeletal.muscle.cells	0.000764335	0.00270904	0.0340778	0.106311	0.223396	0.634158	0.197803	-0.355794	0.175152	0.0422201	1.37448
PASS_SCZvsBD_Ruderfer2018	Eye.Skeletal.muscle.cells	0.000764335	0.00270904	0.0340778	-0.0133124	0.310117	0.96576	0.0151309	0.425016	0.282397	0.132316	0.878386
UKB_460K.body_BMIz	Eye.Skeletal.muscle.cells	0.000764335	0.00270904	0.0340778	-0.0231684	0.0942069	0.805735	0.0938076	0.180742	0.136254	0.18467	0.733604
PASS_DrinksPerWeek_Liu2019	Eye.Skeletal.muscle.cells	0.000764335	0.00270904	0.0340778	-0.220191	0.149837	0.141689	0.848664	-0.210819	0.193563	0.276088	0.558952
PASS_Autism	Eye.Skeletal.muscle.cells	0.000764335	0.00270904	0.0340778	-0.222867	0.334385	0.505092	0.296629	0.413614	0.454525	0.362827	0.440301
UKB_460K.cov_EDU_YEARS	Eye.Skeletal.muscle.cells	0.000764335	0.00270904	0.0340778	0.0297779	0.122241	0.807541	0.0928355	0.0990017	0.121582	0.415487	0.381443
UKB_460K.repro_MENARCHE_AGE	Eye.Skeletal.muscle.cells	0.000764335	0.00270904	0.0340778	-0.0361353	0.136901	0.791817	0.101375	0.152797	0.19669	0.437252	0.359268
PASS_AgeOfInitiation_Liu2019	Eye.Skeletal.muscle.cells	0.000764335	0.00270904	0.0340778	-0.0267446	0.278259	0.92343	0.0345961	-0.228393	0.302155	0.44972	0.347057
PASS_BIP_Stahl2019	Eye.Skeletal.muscle.cells	0.000764335	0.00270904	0.0340778	0.0203696	0.209705	0.92262	0.0349772	-0.128802	0.173256	0.457229	0.339866
UKB_460K.other_MORNINGPERSON	Eye.Skeletal.muscle.cells	0.000764335	0.00270904	0.0340778	-0.06185	0.129618	0.63324	0.198432	0.0776746	0.105584	0.461934	0.33542
PASS_IschemicStroke_Malik2018	Eye.Skeletal.muscle.cells	0.000764335	0.00270904	0.0340778	-0.125679	0.39883	0.752671	0.123395	0.305061	0.422263	0.470022	0.327882
PASS_MedicationUse_Wu2019	Eye.Skeletal.muscle.cells	0.000764335	0.00270904	0.0340778	-0.235472	0.207394	0.256215	0.591396	-0.181143	0.265273	0.494697	0.305661
PASS_Intelligence_SavageJansen2018	Eye.Skeletal.muscle.cells	0.000764335	0.00270904	0.0340778	-0.0168335	0.139561	0.903994	0.0438343	-0.0764274	0.112326	0.496246	0.304303
UKB_460K.repro_AgeFirstBirth_Female	Eye.Skeletal.muscle.cells	0.000764335	0.00270904	0.0340778	-0.00393443	0.149623	0.979022	0.00920772	-0.0968496	0.157217	0.537878	0.269316
PASS_MDD_Howard2019	Eye.Skeletal.muscle.cells	0.000764335	0.00270904	0.0340778	-0.169128	0.116288	0.145838	0.83613	0.103959	0.181799	0.567433	0.246085
PASS_Anorexia	Eye.Skeletal.muscle.cells	0.000764335	0.00270904	0.0340778	0.247338	0.42497	0.560558	0.251379	-0.228939	0.403486	0.57044	0.24379
PASS_CigarettesPerDay_Liu2019	Eye.Skeletal.muscle.cells	0.000764335	0.00270904	0.0340778	-0.79879	0.189654	2.5332e-05	4.59633	0.202598	0.361122	0.574781	0.240497
UKB_460K.cov_SMOKING_STATUS	Eye.Skeletal.muscle.cells	0.000764335	0.00270904	0.0340778	-0.18292	0.113717	0.107716	0.96772	0.0533021	0.0996508	0.592727	0.227145
PASS_ReactionTime_Davies2018	Eye.Skeletal.muscle.cells	0.000764335	0.00270904	0.0340778	-0.0843167	0.181539	0.642323	0.192247	0.0869495	0.173725	0.616723	0.20991
PASS_ADHD_Demontis2018	Eye.Skeletal.muscle.cells	0.000764335	0.00270904	0.0340778	-0.111328	0.2536	0.660667	0.180017	0.136464	0.276957	0.622207	0.206065
PASS_SmokingCessation_Liu2019	Eye.Skeletal.muscle.cells	0.000764335	0.00270904	0.0340778	0.188329	0.33612	0.575273	0.240126	-0.156006	0.34468	0.650829	0.186533
PASS_SleepDuration_Dashti2019	Eye.Skeletal.muscle.cells	0.000764335	0.00270904	0.0340778	-0.0815027	0.114659	0.477193	0.321306	0.0502516	0.134156	0.707975	0.149982
PASS_Worry_Nagel2018	Eye.Skeletal.muscle.cells	0.000764335	0.00270904	0.0340778	-0.0617919	0.179199	0.730228	0.136542	0.0359662	0.117801	0.760128	0.119113
PASS_GeneralRiskTolerance_KarlssonLinner2019	Eye.Skeletal.muscle.cells	0.000764335	0.00270904	0.0340778	-0.10319	0.152853	0.499616	0.301364	-0.0230994	0.138484	0.867525	0.0617178
UKB_460K.mental_NEUROTICISM	Eye.Skeletal.muscle.cells	0.000764335	0.00270904	0.0340778	0.0111834	0.290001	0.969239	0.0135693	0.0165459	0.129836	0.898594	0.0464365
PASS_Schizophrenia_Pardinas2018	Eye.Skeletal.muscle.cells	0.000764335	0.00270904	0.0340778	-0.0880026	0.116314	0.449294	0.34747	0.011988	0.142982	0.933181	0.030034
PASS_SmokingInitiation_Liu2019	Eye.Skeletal.muscle.cells	0.000764335	0.00270904	0.0340778	-0.188027	0.136226	0.167506	0.775971	-0.0093111	0.137975	0.946197	0.0240186
PASS_Intelligence_SavageJansen2018	Excitatory neurons	0.00514376	0.00270484	0.0353927	0.195865	0.0894138	0.0284845	1.54539	1.19151	0.182864	7.23012e-11	10.1409
UKB_460K.cov_EDU_YEARS	Excitatory neurons	0.00514376	0.00270484	0.0353927	0.0778502	0.10267	0.448298	0.348434	1.02792	0.168414	1.03736e-09	8.98407
UKB_460K.mental_NEUROTICISM	Excitatory neurons	0.00514376	0.00270484	0.0353927	0.0875698	0.106446	0.410698	0.386478	0.707302	0.159031	8.68477e-06	5.06124
PASS_Schizophrenia_Pardinas2018	Excitatory neurons	0.00514376	0.00270484	0.0353927	0.0582123	0.096624	0.546866	0.262119	0.725836	0.183859	7.88766e-05	4.10305
PASS_SleepDuration_Dashti2019	Excitatory neurons	0.00514376	0.00270484	0.0353927	0.124583	0.118188	0.291832	0.534867	0.945048	0.242475	9.71891e-05	4.01238
PASS_Worry_Nagel2018	Excitatory neurons	0.00514376	0.00270484	0.0353927	0.0680682	0.104208	0.513632	0.289348	0.613299	0.163158	0.000170636	3.76793
PASS_ReactionTime_Davies2018	Excitatory neurons	0.00514376	0.00270484	0.0353927	0.0773263	0.0988213	0.433929	0.362582	0.608861	0.179546	0.000696092	3.15733
UKB_460K.body_BMIz	Excitatory neurons	0.00514376	0.00270484	0.0353927	0.0329538	0.0651131	0.612786	0.212691	0.338496	0.101411	0.000844246	3.07353
PASS_ADHD_Demontis2018	Excitatory neurons	0.00514376	0.00270484	0.0353927	0.121798	0.163812	0.457164	0.339928	1.19974	0.36511	0.00101632	2.99297
UKB_460K.other_MORNINGPERSON	Excitatory neurons	0.00514376	0.00270484	0.0353927	0.0830071	0.0911324	0.362379	0.440837	0.430743	0.151554	0.00448082	2.34864
UKB_460K.cov_SMOKING_STATUS	Excitatory neurons	0.00514376	0.00270484	0.0353927	-0.101738	0.0849378	0.230997	0.636393	0.436229	0.156396	0.00528284	2.27713
UKB_460K.repro_MENARCHE_AGE	Excitatory neurons	0.00514376	0.00270484	0.0353927	-0.0171994	0.0794013	0.82851	0.0817024	0.558358	0.212036	0.00845572	2.07285
UKB_460K.repro_AgeFirstBirth_Female	Excitatory neurons	0.00514376	0.00270484	0.0353927	-0.00600519	0.110667	0.956725	0.0192129	0.524755	0.205329	0.0105979	1.97478
PASS_GeneralRiskTolerance_KarlssonLinner2019	Excitatory neurons	0.00514376	0.00270484	0.0353927	-0.00226926	0.109023	0.983394	0.00727264	0.560276	0.219495	0.0106931	1.9709
PASS_MDD_Howard2019	Excitatory neurons	0.00514376	0.00270484	0.0353927	0.11786	0.0971675	0.225145	0.647538	0.490134	0.200279	0.014395	1.84179
PASS_DrinksPerWeek_Liu2019	Excitatory neurons	0.00514376	0.00270484	0.0353927	-0.0133334	0.117603	0.909732	0.0410865	0.672803	0.284537	0.0180518	1.74348
PASS_CigarettesPerDay_Liu2019	Excitatory neurons	0.00514376	0.00270484	0.0353927	0.253605	0.185345	0.171221	0.766442	0.783552	0.338248	0.0205308	1.68759
PASS_SmokingInitiation_Liu2019	Excitatory neurons	0.00514376	0.00270484	0.0353927	0.0440354	0.10251	0.667507	0.175544	0.384533	0.196051	0.0498335	1.30248
PASS_SCZvsBD_Ruderfer2018	Excitatory neurons	0.00514376	0.00270484	0.0353927	0.163292	0.165345	0.323357	0.490318	0.788507	0.408316	0.053468	1.27191
PASS_MedicationUse_Wu2019	Excitatory neurons	0.00514376	0.00270484	0.0353927	-0.0445937	0.137474	0.745651	0.127465	0.606161	0.319041	0.05744	1.24079
PASS_AgeOfInitiation_Liu2019	Excitatory neurons	0.00514376	0.00270484	0.0353927	0.264029	0.183988	0.151277	0.820227	0.837531	0.460835	0.0691526	1.16019
PASS_SmokingCessation_Liu2019	Excitatory neurons	0.00514376	0.00270484	0.0353927	-0.0837198	0.219178	0.702482	0.153365	-0.64211	0.3678	0.0808437	1.09235
PASS_BIP_Stahl2019	Excitatory neurons	0.00514376	0.00270484	0.0353927	0.00976481	0.135136	0.942396	0.0257666	0.323349	0.238791	0.175703	0.755221
PASS_Autism	Excitatory neurons	0.00514376	0.00270484	0.0353927	-0.538471	0.257263	0.0363425	1.43958	0.695705	0.578472	0.229108	0.63996
PASS_Anorexia	Excitatory neurons	0.00514376	0.00270484	0.0353927	-0.385207	0.242445	0.112096	0.95041	0.478341	0.520642	0.358224	0.445845
PASS_IschemicStroke_Malik2018	Excitatory neurons	0.00514376	0.00270484	0.0353927	-0.182448	0.27607	0.508691	0.293546	-0.30171	0.529715	0.568969	0.244911
PASS_Alzheimers_Jansen2019	Excitatory neurons	0.00514376	0.00270484	0.0353927	-0.122227	0.318379	0.701049	0.154252	0.216902	0.581234	0.709017	0.149343
PASS_Insomnia_Jansen2019	Excitatory neurons	0.00514376	0.00270484	0.0353927	-0.066553	0.122426	0.586703	0.231582	0.0249833	0.230466	0.913676	0.039208
UKB_460K.mental_NEUROTICISM	Astrocytes	0.00933266	0.00269646	0.05547	-0.191337	0.0967048	0.0478645	1.31999	0.583473	0.152159	0.000125754	3.90048
PASS_Worry_Nagel2018	Astrocytes	0.00933266	0.00269646	0.05547	-0.195989	0.109274	0.0728828	1.13737	0.642445	0.189116	0.000681039	3.16683
PASS_ADHD_Demontis2018	Astrocytes	0.00933266	0.00269646	0.05547	-0.0059696	0.210516	0.977377	0.00993768	1.01305	0.308983	0.00104305	2.9817
UKB_460K.cov_EDU_YEARS	Astrocytes	0.00933266	0.00269646	0.05547	-0.0918845	0.0772962	0.234545	0.629773	0.418566	0.127872	0.00106294	2.97349
PASS_CigarettesPerDay_Liu2019	Astrocytes	0.00933266	0.00269646	0.05547	-0.0661464	0.254076	0.794601	0.0998511	0.823886	0.292097	0.00479351	2.31935
UKB_460K.other_MORNINGPERSON	Astrocytes	0.00933266	0.00269646	0.05547	-0.15474	0.0906117	0.087688	1.05706	0.405182	0.149797	0.00683284	2.1654
PASS_Intelligence_SavageJansen2018	Astrocytes	0.00933266	0.00269646	0.05547	-0.139673	0.0903023	0.12193	0.91389	0.340147	0.13143	0.00965211	2.01538
PASS_MDD_Howard2019	Astrocytes	0.00933266	0.00269646	0.05547	-0.150352	0.102833	0.143713	0.842503	0.399724	0.170846	0.0193002	1.71444
PASS_Anorexia	Astrocytes	0.00933266	0.00269646	0.05547	-0.333499	0.264873	0.207999	0.681939	0.993258	0.499055	0.0465603	1.33198
PASS_Schizophrenia_Pardinas2018	Astrocytes	0.00933266	0.00269646	0.05547	0.0617934	0.131759	0.639078	0.194446	0.338843	0.170806	0.0472796	1.32533
PASS_BIP_Stahl2019	Astrocytes	0.00933266	0.00269646	0.05547	-0.124176	0.186744	0.506083	0.295779	0.443403	0.22597	0.0497367	1.30332
UKB_460K.cov_SMOKING_STATUS	Astrocytes	0.00933266	0.00269646	0.05547	-0.199027	0.124712	0.110514	0.956582	0.257156	0.135138	0.0570521	1.24373
UKB_460K.repro_AgeFirstBirth_Female	Astrocytes	0.00933266	0.00269646	0.05547	-0.0250463	0.116111	0.829213	0.0813337	0.392228	0.207833	0.0591293	1.2282
UKB_460K.body_BMIz	Astrocytes	0.00933266	0.00269646	0.05547	0.0851613	0.0747663	0.254689	0.593989	0.171051	0.0911309	0.0605212	1.21809
PASS_SleepDuration_Dashti2019	Astrocytes	0.00933266	0.00269646	0.05547	-0.344541	0.105699	0.00111548	2.95254	0.320187	0.174269	0.0661627	1.17939
PASS_SmokingInitiation_Liu2019	Astrocytes	0.00933266	0.00269646	0.05547	0.0327362	0.12118	0.787048	0.103999	0.305721	0.168623	0.0698249	1.15599
PASS_DrinksPerWeek_Liu2019	Astrocytes	0.00933266	0.00269646	0.05547	-0.194616	0.122727	0.112793	0.947718	0.351914	0.253499	0.165069	0.782335
PASS_Insomnia_Jansen2019	Astrocytes	0.00933266	0.00269646	0.05547	-0.0769881	0.147121	0.600768	0.221293	0.281451	0.237352	0.235704	0.627634
PASS_AgeOfInitiation_Liu2019	Astrocytes	0.00933266	0.00269646	0.05547	-0.225916	0.221711	0.308219	0.51114	0.433873	0.386561	0.261695	0.582204
PASS_GeneralRiskTolerance_KarlssonLinner2019	Astrocytes	0.00933266	0.00269646	0.05547	-0.158703	0.128024	0.215111	0.667338	0.19434	0.182002	0.285613	0.544221
PASS_Alzheimers_Jansen2019	Astrocytes	0.00933266	0.00269646	0.05547	0.0537428	0.479164	0.910697	0.0406261	-0.532915	0.548072	0.330879	0.48033
UKB_460K.repro_MENARCHE_AGE	Astrocytes	0.00933266	0.00269646	0.05547	-0.145383	0.095532	0.128052	0.892613	0.108258	0.128537	0.399655	0.398314
PASS_SCZvsBD_Ruderfer2018	Astrocytes	0.00933266	0.00269646	0.05547	0.0330792	0.231484	0.886368	0.0523857	-0.268564	0.370571	0.468617	0.329182
PASS_ReactionTime_Davies2018	Astrocytes	0.00933266	0.00269646	0.05547	-0.291023	0.11864	0.0141672	1.84872	-0.110357	0.164453	0.502184	0.299137
PASS_Autism	Astrocytes	0.00933266	0.00269646	0.05547	0.0811321	0.313448	0.79576	0.0992178	-0.379281	0.565649	0.502524	0.298843
PASS_SmokingCessation_Liu2019	Astrocytes	0.00933266	0.00269646	0.05547	0.0436273	0.236623	0.853719	0.0686849	0.324495	0.489106	0.507046	0.294953
PASS_MedicationUse_Wu2019	Astrocytes	0.00933266	0.00269646	0.05547	-0.254045	0.159925	0.112167	0.950135	0.180394	0.278013	0.516424	0.286994
PASS_IschemicStroke_Malik2018	Astrocytes	0.00933266	0.00269646	0.05547	0.349945	0.335833	0.297401	0.526658	-0.159031	0.527111	0.762878	0.117545

## Sheet: Supplementary Data 9
Annotation Pearson correlation (r)	Cerebellum.Astrocytes_Ltype	Cerebellum.Granule.neurons_Ltype	Cerebellum.Inhibitory.interneurons_Ltype	Cerebellum.Microglia_Ltype	Cerebellum.Oligodendrocytes_Ltype	Cerebellum.Purkinje.neurons_Ltype	Cerebellum.SLC24A4_PEX5L.positive.cells_Ltype	Cerebellum.Unipolar.brush.cells_Ltype	Cerebellum.Vascular.endothelial.cells_Ltype	Cerebrum.Astrocytes_Ltype	Cerebrum.Excitatory.neurons_Ltype	Cerebrum.Inhibitory.neurons_Ltype	Cerebrum.Limbic.system.neurons_Ltype	Cerebrum.Megakaryocytes_Ltype	Cerebrum.Microglia_Ltype	Cerebrum.Oligodendrocytes_Ltype	Cerebrum.SKOR2_NPSR1.positive.cells_Ltype	Cerebrum.Vascular.endothelial.cells_Ltype	Eye.Amacrine.cells_Ltype	Eye.Astrocytes_Ltype	Eye.Bipolar.cells_Ltype	Eye.Corneal.and.conjunctival.epithelial.cells_Ltype	Eye.Ganglion.cells_Ltype	Eye.Horizontal.cells_Ltype	Eye.Lens.fibre.cells_Ltype	Eye.Microglia_Ltype	Eye.PDE11A_FAM19A2.positive.cells_Ltype	Eye.Photoreceptor.cells_Ltype	Eye.Retinal.pigment.cells_Ltype	Eye.Retinal.progenitors.and.Muller.glia_Ltype	Eye.Skeletal.muscle.cells_Ltype	Eye.Smooth.muscle.cells_Ltype	Eye.Stromal.cells_Ltype	Eye.Vascular.endothelial.cells_Ltype	domcke_Astrocyte_lineage	domcke_Excitatory_neuron_lineage	domcke_Ganglion_cell	domcke_Granule_neuron	domcke_Inhibitory_neuron_lineage	domcke_Limbic_system_neuron	domcke_Photoreceptor_cell_lineage	domcke_Purkinje_neuron	domcke_Retina_pigment_cell	domcke_Retinal_progenitor_and_Muller_glia_lineage	domcke_Skeletal_muscle_cell	domcke_Smooth_muscle_cell	domcke_Stromal_cell_lineage	domcke_Cranial_nerve_from_cerebrum	AST.FB_Lcluster
Cerebellum.Astrocytes_Ltype	1	0.257003	0.232293	0.332136	0.425801	0.343632	0.393737	0.177203	0.47177	0.791047	0.352754	0.397089	0.445876	0.278683	0.352153	0.501692	0.330204	0.488571	0.217604	0.344091	0.212177	0.263377	0.329544	0.21282	0.280713	0.190952	0.229141	0.320857	0.33437	0.473839	0.223055	0.189838	0.323266	0.267906	0.05547	0.0098087	0.0143206	0.0176859	0.0117412	0.0148016	0.016613	0.00845252	0.0222664	0.0243453	0.0210914	0.0226843	0.0175076	0.0101167	0.432359
Cerebellum.Granule.neurons_Ltype	0.257003	1	0.363886	0.204865	0.234231	0.307409	0.371099	0.384827	0.269362	0.316613	0.364446	0.408187	0.414714	0.183555	0.23209	0.317774	0.311346	0.288801	0.286883	0.197562	0.258144	0.188919	0.43922	0.267644	0.228297	0.149373	0.280605	0.315145	0.20485	0.259997	0.191093	0.117095	0.16831	0.168116	0.0317169	0.0202488	0.0188894	0.0316558	0.0150038	0.0192234	0.0179431	0.0131964	0.0185853	0.0214563	0.0135453	0.013176	0.0116819	0.0166877	0.180819
Cerebellum.Inhibitory.interneurons_Ltype	0.232293	0.363886	1	0.171499	0.253772	0.333048	0.384837	0.325809	0.227086	0.26513	0.35107	0.38047	0.376779	0.1599	0.188649	0.279014	0.29744	0.21637	0.353387	0.18259	0.227062	0.140716	0.414793	0.282559	0.215444	0.118879	0.251024	0.293156	0.229676	0.233542	0.115694	0.106189	0.124473	0.170452	0.0345544	0.0269277	0.019856	0.0280445	0.0231146	0.0252527	0.0194994	0.020038	0.02038	0.0219622	0.0113703	0.00921451	0.0075781	0.0199211	0.156203
Cerebellum.Microglia_Ltype	0.332136	0.204865	0.171499	1	0.277826	0.347915	0.351257	0.116188	0.455044	0.376444	0.212667	0.340641	0.356367	0.357338	0.938687	0.323129	0.329042	0.458505	0.161014	0.165971	0.147596	0.253148	0.277631	0.172474	0.252023	0.592828	0.161589	0.204042	0.23479	0.254108	0.180207	0.225496	0.200064	0.291812	0.0161169	0.00537417	0.00597928	0.0087897	0.00328972	0.00614185	0.00777568	0.00520394	0.00873095	0.00942668	0.0115095	0.0158441	0.0101376	0.00484409	0.171129
Cerebellum.Oligodendrocytes_Ltype	0.425801	0.234231	0.253772	0.277826	1	0.326769	0.363968	0.159791	0.324089	0.472468	0.261835	0.361543	0.372524	0.194469	0.277898	0.818114	0.331383	0.333265	0.271851	0.230006	0.21788	0.146078	0.3542	0.241165	0.233297	0.219148	0.246413	0.270906	0.25974	0.364191	0.127323	0.225357	0.184373	0.226691	0.0399107	0.0152292	0.0167827	0.0179997	0.01529	0.0170532	0.0164093	0.0117027	0.0171168	0.0235276	0.0116403	0.0107832	0.00951162	0.0111409	0.283527
Cerebellum.Purkinje.neurons_Ltype	0.343632	0.307409	0.333048	0.347915	0.326769	1	0.830064	0.196155	0.513958	0.451886	0.353928	0.77433	0.859035	0.317417	0.385634	0.402843	0.818191	0.49909	0.313191	0.199718	0.206459	0.274425	0.63881	0.283936	0.314987	0.235231	0.274718	0.317327	0.237309	0.308094	0.215092	0.192526	0.218183	0.232028	0.0438503	0.0227757	0.0218208	0.0266738	0.0193631	0.0250514	0.0214649	0.0225491	0.0241255	0.0239715	0.0283592	0.0261815	0.0178253	0.022314	0.197622
Cerebellum.SLC24A4_PEX5L.positive.cells_Ltype	0.393737	0.371099	0.384837	0.351257	0.363968	0.830064	1	0.248445	0.493106	0.457572	0.379846	0.790611	0.849496	0.302588	0.379102	0.410012	0.737417	0.468941	0.337426	0.222873	0.222488	0.263838	0.696921	0.316742	0.309611	0.219973	0.30512	0.341188	0.244673	0.299053	0.213771	0.200393	0.195501	0.229008	0.0443155	0.0236377	0.0233703	0.0282357	0.0200953	0.0264038	0.0235104	0.0202591	0.0230114	0.0240389	0.0256159	0.0226166	0.0149481	0.0232822	0.215898
Cerebellum.Unipolar.brush.cells_Ltype	0.177203	0.384827	0.325809	0.116188	0.159791	0.196155	0.248445	1	0.156337	0.191969	0.335995	0.230351	0.232172	0.114817	0.130438	0.195259	0.184283	0.155713	0.251758	0.146287	0.191691	0.0769913	0.293903	0.193314	0.15401	0.0926584	0.227904	0.269265	0.154888	0.181689	0.0898651	0.0745691	0.102938	0.112044	0.0183483	0.01922	0.0127427	0.0225983	0.013029	0.0132285	0.0146459	0.011635	0.0122193	0.0139378	0.00768256	0.0056792	0.00495187	0.0121412	0.125895
Cerebellum.Vascular.endothelial.cells_Ltype	0.47177	0.269362	0.227086	0.455044	0.324089	0.513958	0.493106	0.156337	1	0.498264	0.272577	0.462637	0.547089	0.35139	0.472018	0.380159	0.423246	0.948085	0.164039	0.192727	0.116876	0.369863	0.368053	0.165016	0.282082	0.272537	0.147136	0.259315	0.271545	0.333972	0.270877	0.226712	0.319451	0.439892	0.0255498	0.00565761	0.00814996	0.011563	0.00606924	0.00828388	0.0128881	0.00597994	0.016599	0.0156766	0.0220676	0.0347731	0.020357	0.00512944	0.235792
Cerebrum.Astrocytes_Ltype	0.791047	0.316613	0.26513	0.376444	0.472468	0.451886	0.457572	0.191969	0.498264	1	0.260425	0.521859	0.541603	0.310767	0.421358	0.612935	0.475467	0.541053	0.226655	0.354929	0.199359	0.273219	0.381278	0.243772	0.318562	0.233371	0.233678	0.351082	0.351817	0.486484	0.210786	0.206541	0.310365	0.290662	0.0553049	0.00857404	0.0142673	0.0193039	0.0108088	0.0139258	0.0190737	0.00999364	0.023639	0.0248961	0.0222161	0.0228349	0.0183062	0.0105243	0.456104
Cerebrum.Excitatory.neurons_Ltype	0.352754	0.364446	0.35107	0.212667	0.261835	0.353928	0.379846	0.335995	0.272577	0.260425	1	0.142564	0.312172	0.163689	0.214719	0.219186	0.270563	0.223711	0.292029	0.224917	0.203956	0.189935	0.412119	0.23193	0.251908	0.169279	0.247776	0.304686	0.240313	0.316636	0.186323	0.12936	0.188114	0.176776	0.0427556	0.0353927	0.0205477	0.02789	0.0190414	0.0311089	0.0172002	0.0178907	0.0198562	0.0210381	0.0127515	0.0112708	0.00993836	0.0199622	0.214851
Cerebrum.Inhibitory.neurons_Ltype	0.397089	0.408187	0.38047	0.340641	0.361543	0.77433	0.790611	0.230351	0.462637	0.521859	0.142564	1	0.818857	0.310364	0.384592	0.473483	0.759223	0.479991	0.322547	0.218893	0.225475	0.23688	0.613195	0.292252	0.302651	0.223849	0.292388	0.347582	0.246653	0.320645	0.201367	0.197728	0.200533	0.238432	0.0422161	0.0158874	0.0222459	0.0274381	0.0205955	0.0193854	0.0228676	0.0182894	0.0240372	0.0265822	0.02668	0.0229925	0.0169588	0.0209409	0.213993
Cerebrum.Limbic.system.neurons_Ltype	0.445876	0.414714	0.376779	0.356367	0.372524	0.859035	0.849496	0.232172	0.547089	0.541603	0.312172	0.818857	1	0.317477	0.396128	0.45482	0.750527	0.537508	0.325323	0.236504	0.240368	0.278752	0.664539	0.291463	0.319445	0.228971	0.301895	0.354985	0.264906	0.331161	0.21577	0.191719	0.212604	0.238561	0.0470542	0.0205765	0.0241209	0.0294805	0.019559	0.0254448	0.0232997	0.0216621	0.0257567	0.026901	0.0280159	0.0264703	0.0179953	0.0224365	0.242676
Cerebrum.Megakaryocytes_Ltype	0.278683	0.183555	0.1599	0.357338	0.194469	0.317417	0.302588	0.114817	0.35139	0.310767	0.163689	0.310364	0.317477	1	0.364126	0.251199	0.310521	0.36443	0.138586	0.115978	0.10906	0.221841	0.247763	0.136861	0.186521	0.304038	0.137198	0.166137	0.161962	0.205836	0.146695	0.157295	0.186366	0.246092	0.0141687	0.00446149	0.00517252	0.00773041	0.00290561	0.00597434	0.00696913	0.004727	0.00888683	0.00772046	0.0110218	0.0166176	0.00887226	0.00406521	0.144999
Cerebrum.Microglia_Ltype	0.352153	0.23209	0.188649	0.938687	0.277898	0.385634	0.379102	0.130438	0.472018	0.421358	0.214719	0.384592	0.396128	0.364126	1	0.351423	0.383298	0.487554	0.167423	0.174759	0.152418	0.250624	0.294372	0.190189	0.260059	0.567774	0.173645	0.234964	0.251962	0.284657	0.176354	0.225018	0.202031	0.289393	0.0180988	0.0048889	0.00633394	0.00974352	0.00318352	0.00649393	0.00804472	0.00607656	0.00969006	0.0100893	0.0135229	0.0164988	0.0111482	0.00455043	0.182088
Cerebrum.Oligodendrocytes_Ltype	0.501692	0.317774	0.279014	0.323129	0.818114	0.402843	0.410012	0.195259	0.380159	0.612935	0.219186	0.473483	0.45482	0.251199	0.351423	1	0.449381	0.416584	0.286431	0.296507	0.235222	0.191094	0.395272	0.272508	0.280042	0.235081	0.258541	0.326659	0.303274	0.428692	0.160409	0.235356	0.218451	0.241007	0.0455398	0.011934	0.0188571	0.0209271	0.0144145	0.01549	0.018409	0.0125981	0.0186741	0.0249357	0.0150556	0.0149079	0.0124048	0.012051	0.31061
Cerebrum.SKOR2_NPSR1.positive.cells_Ltype	0.330204	0.311346	0.29744	0.329042	0.331383	0.818191	0.737417	0.184283	0.423246	0.475467	0.270563	0.759223	0.750527	0.310521	0.383298	0.449381	1	0.445925	0.344413	0.219844	0.246555	0.241356	0.660069	0.335408	0.327652	0.252353	0.295097	0.328511	0.244473	0.332158	0.185442	0.179471	0.207508	0.235696	0.040197	0.0157437	0.0207592	0.0247379	0.0154381	0.0187345	0.0194805	0.0194816	0.0207946	0.0223099	0.0233649	0.0229953	0.0165219	0.018781	0.211294
Cerebrum.Vascular.endothelial.cells_Ltype	0.488571	0.288801	0.21637	0.458505	0.333265	0.49909	0.468941	0.155713	0.948085	0.541053	0.223711	0.479991	0.537508	0.36443	0.487554	0.416584	0.445925	1	0.16026	0.20529	0.134134	0.359922	0.360239	0.163137	0.283829	0.26573	0.158968	0.264208	0.271252	0.348614	0.262145	0.231473	0.323534	0.447091	0.0259493	0.0043849	0.0083026	0.0126999	0.00522828	0.00736252	0.013059	0.00534444	0.0166531	0.0152077	0.022445	0.0348718	0.0212759	0.00444685	0.256805
Eye.Amacrine.cells_Ltype	0.217604	0.286883	0.353387	0.161014	0.271851	0.313191	0.337426	0.251758	0.164039	0.226655	0.292029	0.322547	0.325323	0.138586	0.167423	0.286431	0.344413	0.16026	1	0.221204	0.223093	0.0806392	0.442059	0.445514	0.213107	0.18043	0.502891	0.140617	0.178459	0.147826	0.084447	0.0883348	0.10863	0.150515	0.034199	0.0195409	0.0170418	0.0227475	0.0185578	0.0204562	0.0148056	0.0182637	0.0139325	0.0182595	0.00720655	0.00774164	0.00630103	0.0191931	0.197506
Eye.Astrocytes_Ltype	0.344091	0.197562	0.18259	0.165971	0.230006	0.199718	0.222873	0.146287	0.192727	0.354929	0.224917	0.218893	0.236504	0.115978	0.174759	0.296507	0.219844	0.20529	0.221204	1	0.158019	0.113501	0.255782	0.186253	0.235762	0.163618	0.241702	0.1457	0.177362	0.298168	0.121849	0.119194	0.245825	0.227242	0.0371329	0.00972694	0.00708394	0.011899	0.00890011	0.0108187	0.00615786	0.00482447	0.0112366	0.0109897	0.0103459	0.0109335	0.00859163	0.00721676	0.356741
Eye.Bipolar.cells_Ltype	0.212177	0.258144	0.227062	0.147596	0.21788	0.206459	0.222488	0.191691	0.116876	0.199359	0.203956	0.225475	0.240368	0.10906	0.152418	0.235222	0.246555	0.134134	0.223093	0.158019	1	0.0645826	0.253744	0.211328	0.110671	0.14165	0.26601	0.303453	0.112283	0.151443	0.0603171	0.0907318	0.0837803	0.134615	0.0211832	0.0115364	0.0106078	0.0176336	0.00772974	0.0109222	0.014235	0.00736431	0.0103854	0.0122869	0.00500257	0.00697622	0.00432567	0.00927112	0.152148
Eye.Corneal.and.conjunctival.epithelial.cells_Ltype	0.263377	0.188919	0.140716	0.253148	0.146078	0.274425	0.263838	0.0769913	0.369863	0.273219	0.189935	0.23688	0.278752	0.221841	0.250624	0.191094	0.241356	0.359922	0.0806392	0.113501	0.0645826	1	0.234624	0.0723548	0.163185	0.135671	0.0679903	0.131834	0.155183	0.152038	0.286593	0.133894	0.270478	0.191363	0.010216	0.00273472	0.0062134	0.0065592	0.00159864	0.0038162	0.00709024	0.00180573	0.00840051	0.00689932	0.00964468	0.0102041	0.00730231	0.0015114	0.143202
Eye.Ganglion.cells_Ltype	0.329544	0.43922	0.414793	0.277631	0.3542	0.63881	0.696921	0.293903	0.368053	0.381278	0.412119	0.613195	0.664539	0.247763	0.294372	0.395272	0.660069	0.360239	0.442059	0.255782	0.253744	0.234624	1	0.361153	0.306618	0.218404	0.382107	0.236201	0.232173	0.199692	0.19792	0.171214	0.197105	0.231772	0.0413493	0.0257192	0.0268753	0.0310749	0.0221127	0.028454	0.0187389	0.0230254	0.0198125	0.0210623	0.0206865	0.01954	0.013466	0.0265841	0.230416
Eye.Horizontal.cells_Ltype	0.21282	0.267644	0.282559	0.172474	0.241165	0.283936	0.316742	0.193314	0.165016	0.243772	0.23193	0.292252	0.291463	0.136861	0.190189	0.272508	0.335408	0.163137	0.445514	0.186253	0.211328	0.0723548	0.361153	1	0.204283	0.166081	0.396803	0.15879	0.162172	0.135823	0.0674651	0.101727	0.0878938	0.148017	0.0246345	0.0170481	0.0116211	0.0191254	0.0120941	0.0160822	0.0140227	0.0113004	0.0132321	0.0139394	0.00831189	0.00718158	0.00561241	0.0123278	0.175693
Eye.Lens.fibre.cells_Ltype	0.280713	0.228297	0.215444	0.252023	0.233297	0.314987	0.309611	0.15401	0.282082	0.318562	0.251908	0.302651	0.319445	0.186521	0.260059	0.280042	0.327652	0.283829	0.213107	0.235762	0.110671	0.163185	0.306618	0.204283	1	0.213865	0.215908	0.206937	0.314834	0.310967	0.154986	0.160272	0.166054	0.259076	0.0194329	0.0101491	0.0104218	0.0104724	0.00609201	0.0111855	0.00874762	0.00472095	0.0102974	0.0130708	0.0128326	0.0159809	0.00931382	0.00740993	0.229649
Eye.Microglia_Ltype	0.190952	0.149373	0.118879	0.592828	0.219148	0.235231	0.219973	0.0926584	0.272537	0.233371	0.169279	0.223849	0.228971	0.304038	0.567774	0.235081	0.252353	0.26573	0.18043	0.163618	0.14165	0.135671	0.218404	0.166081	0.213865	1	0.177664	0.123124	0.143683	0.187576	0.134281	0.189055	0.109005	0.272531	0.0101173	0.00482238	0.00477609	0.00645167	0.00224271	0.00563839	0.00560485	0.00370631	0.00520323	0.00642376	0.00703949	0.00850114	0.00539688	0.0048958	0.159479
Eye.PDE11A_FAM19A2.positive.cells_Ltype	0.229141	0.280605	0.251024	0.161589	0.246413	0.274718	0.30512	0.227904	0.147136	0.233678	0.247776	0.292388	0.301895	0.137198	0.173645	0.258541	0.295097	0.158968	0.502891	0.241702	0.26601	0.0679903	0.382107	0.396803	0.215908	0.177664	1	0.136141	0.139042	0.218854	0.0768566	0.0779095	0.0848667	0.155087	0.0283517	0.0162175	0.0141812	0.0191179	0.0122824	0.0174334	0.0115702	0.0113988	0.0136378	0.0176842	0.0101778	0.0071679	0.00409986	0.0142387	0.204673
Eye.Photoreceptor.cells_Ltype	0.320857	0.315145	0.293156	0.204042	0.270906	0.317327	0.341188	0.269265	0.259315	0.351082	0.304686	0.347582	0.354985	0.166137	0.234964	0.326659	0.328511	0.264208	0.140617	0.1457	0.303453	0.131834	0.236201	0.15879	0.206937	0.123124	0.136141	1	0.194791	0.27256	0.137682	0.116868	0.101988	0.117962	0.0261524	0.0126496	0.0126981	0.0198504	0.011994	0.015587	0.0280191	0.0105645	0.0164479	0.0160786	0.0125842	0.00913326	0.00622863	0.00904125	0.194277
Eye.Retinal.pigment.cells_Ltype	0.33437	0.20485	0.229676	0.23479	0.25974	0.237309	0.244673	0.154888	0.271545	0.351817	0.240313	0.246653	0.264906	0.161962	0.251962	0.303274	0.244473	0.271252	0.178459	0.177362	0.112283	0.155183	0.232173	0.162172	0.314834	0.143683	0.139042	0.194791	1	0.26467	0.121673	0.233702	0.196613	0.21082	0.0218624	0.00803091	0.00774684	0.0103167	0.00462391	0.00947579	0.0094227	0.00549432	0.0207747	0.0126583	0.0100349	0.012497	0.0111685	0.00637803	0.26537
Eye.Retinal.progenitors.and.Muller.glia_Ltype	0.473839	0.259997	0.233542	0.254108	0.364191	0.308094	0.299053	0.181689	0.333972	0.486484	0.316636	0.320645	0.331161	0.205836	0.284657	0.428692	0.332158	0.348614	0.147826	0.298168	0.151443	0.152038	0.199692	0.135823	0.310967	0.187576	0.218854	0.27256	0.26467	1	0.139743	0.164399	0.190809	0.255017	0.0334026	0.0104493	0.0147913	0.0138685	0.00998197	0.0115272	0.0141	0.0083822	0.0162185	0.0306968	0.013111	0.0113984	0.00948575	0.0073054	0.289463
Eye.Skeletal.muscle.cells_Ltype	0.223055	0.191093	0.115694	0.180207	0.127323	0.215092	0.213771	0.0898651	0.270877	0.210786	0.186323	0.201367	0.21577	0.146695	0.176354	0.160409	0.185442	0.262145	0.084447	0.121849	0.0603171	0.286593	0.19792	0.0674651	0.154986	0.134281	0.0768566	0.137682	0.121673	0.139743	1	0.133387	0.255801	0.192698	0.0107385	0.00715097	0.0037613	0.00512396	0.00275511	0.00648699	0.00700256	0.00278766	0.00583309	0.00507698	0.0340778	0.0121677	0.00756964	0.00443793	0.120819
Eye.Smooth.muscle.cells_Ltype	0.189838	0.117095	0.106189	0.225496	0.225357	0.192526	0.200393	0.0745691	0.226712	0.206541	0.12936	0.197728	0.191719	0.157295	0.225018	0.235356	0.179471	0.231473	0.0883348	0.119194	0.0907318	0.133894	0.171214	0.101727	0.160272	0.189055	0.0779095	0.116868	0.233702	0.164399	0.133387	1	0.197385	0.201083	0.0101564	0.00328301	0.00457978	0.00611936	0.00517985	0.00303494	0.00754705	0.00252828	0.00568868	0.00762275	0.00780875	0.0113038	0.00877085	0.00159687	0.116598
Eye.Stromal.cells_Ltype	0.323266	0.16831	0.124473	0.200064	0.184373	0.218183	0.195501	0.102938	0.319451	0.310365	0.188114	0.200533	0.212604	0.186366	0.202031	0.218451	0.207508	0.323534	0.10863	0.245825	0.0837803	0.270478	0.197105	0.0878938	0.166054	0.109005	0.0848667	0.101988	0.196613	0.190809	0.255801	0.197385	1	0.269372	0.0125538	0.00371446	0.00272765	0.00495631	0.0021546	0.00353922	0.00528812	0.00153264	0.00667103	0.00691237	0.0125927	0.0266134	0.0293792	0.00116991	0.148421
Eye.Vascular.endothelial.cells_Ltype	0.267906	0.168116	0.170452	0.291812	0.226691	0.232028	0.229008	0.112044	0.439892	0.290662	0.176776	0.238432	0.238561	0.246092	0.289393	0.241007	0.235696	0.447091	0.150515	0.227242	0.134615	0.191363	0.231772	0.148017	0.259076	0.272531	0.155087	0.117962	0.21082	0.255017	0.192698	0.201083	0.269372	1	0.0151538	0.004467	0.00250322	0.00591093	0.00343472	0.0037796	0.00515455	0.00162861	0.00541892	0.00495799	0.00948404	0.0203384	0.0126089	0.00291743	0.17814
domcke_Astrocyte_lineage	0.05547	0.0317169	0.0345544	0.0161169	0.0399107	0.0438503	0.0443155	0.0183483	0.0255498	0.0553049	0.0427556	0.0422161	0.0470542	0.0141687	0.0180988	0.0455398	0.040197	0.0259493	0.034199	0.0371329	0.0211832	0.010216	0.0413493	0.0246345	0.0194329	0.0101173	0.0283517	0.0261524	0.0218624	0.0334026	0.0107385	0.0101564	0.0125538	0.0151538	1	0.113168	0.0674355	0.162446	0.154486	0.151399	0.0354889	0.0871173	0.112526	0.134251	0.0194899	0.0194983	0.0289239	0.117423	0.040432
domcke_Excitatory_neuron_lineage	0.0098087	0.0202488	0.0269277	0.00537417	0.0152292	0.0227757	0.0236377	0.01922	0.00565761	0.00857404	0.0353927	0.0158874	0.0205765	0.00446149	0.0048889	0.011934	0.0157437	0.0043849	0.0195409	0.00972694	0.0115364	0.00273472	0.0257192	0.0170481	0.0101491	0.00482238	0.0162175	0.0126496	0.00803091	0.0104493	0.00715097	0.00328301	0.00371446	0.004467	0.113168	1	0.0309891	0.135102	0.1403	0.308863	0.0206013	0.0736394	0.0185831	0.0196837	0.0120587	0.0106152	0.0211627	0.14907	0.00726994
domcke_Ganglion_cell	0.0143206	0.0188894	0.019856	0.00597928	0.0167827	0.0218208	0.0233703	0.0127427	0.00814996	0.0142673	0.0205477	0.0222459	0.0241209	0.00517252	0.00633394	0.0188571	0.0207592	0.0083026	0.0170418	0.00708394	0.0106078	0.0062134	0.0268753	0.0116211	0.0104218	0.00477609	0.0141812	0.0126981	0.00774684	0.0147913	0.0037613	0.00457978	0.00272765	0.00250322	0.0674355	0.0309891	1	0.131764	0.0611532	0.0819148	0.106603	0.116575	0.13751	0.249612	0.0166106	0.0145023	0.00602264	0.0998782	0.00821425
domcke_Granule_neuron	0.0176859	0.0316558	0.0280445	0.0087897	0.0179997	0.0266738	0.0282357	0.0225983	0.011563	0.0193039	0.02789	0.0274381	0.0294805	0.00773041	0.00974352	0.0209271	0.0247379	0.0126999	0.0227475	0.011899	0.0176336	0.0065592	0.0310749	0.0191254	0.0104724	0.00645167	0.0191179	0.0198504	0.0103167	0.0138685	0.00512396	0.00611936	0.00495631	0.00591093	0.162446	0.135102	0.131764	1	0.0941764	0.112511	0.0863012	0.105036	0.0696477	0.0890777	0.035707	0.00764524	0.00999376	0.107838	0.0106466
domcke_Inhibitory_neuron_lineage	0.0117412	0.0150038	0.0231146	0.00328972	0.01529	0.0193631	0.0200953	0.013029	0.00606924	0.0108088	0.0190414	0.0205955	0.019559	0.00290561	0.00318352	0.0144145	0.0154381	0.00522828	0.0185578	0.00890011	0.00772974	0.00159864	0.0221127	0.0120941	0.00609201	0.00224271	0.0122824	0.011994	0.00462391	0.00998197	0.00275511	0.00517985	0.0021546	0.00343472	0.154486	0.1403	0.0611532	0.0941764	1	0.153705	0.0289688	0.12285	0.0347016	0.0712947	0.00780605	0.0030937	0.00993938	0.201688	0.00950187
domcke_Limbic_system_neuron	0.0148016	0.0192234	0.0252527	0.00614185	0.0170532	0.0250514	0.0264038	0.0132285	0.00828388	0.0139258	0.0311089	0.0193854	0.0254448	0.00597434	0.00649393	0.01549	0.0187345	0.00736252	0.0204562	0.0108187	0.0109222	0.0038162	0.028454	0.0160822	0.0111855	0.00563839	0.0174334	0.015587	0.00947579	0.0115272	0.00648699	0.00303494	0.00353922	0.0037796	0.151399	0.308863	0.0819148	0.112511	0.153705	1	0.0262234	0.136774	0.0396457	0.0469962	0.00951651	0.0124761	0.0109628	0.207898	0.0117639
domcke_Photoreceptor_cell_lineage	0.016613	0.0179431	0.0194994	0.00777568	0.0164093	0.0214649	0.0235104	0.0146459	0.0128881	0.0190737	0.0172002	0.0228676	0.0232997	0.00696913	0.00804472	0.018409	0.0194805	0.013059	0.0148056	0.00615786	0.014235	0.00709024	0.0187389	0.0140227	0.00874762	0.00560485	0.0115702	0.0280191	0.0094227	0.0141	0.00700256	0.00754705	0.00528812	0.00515455	0.0354889	0.0206013	0.106603	0.0863012	0.0289688	0.0262234	1	0.0474516	0.162582	0.121083	0.0258806	0.0110049	0.00645341	0.0395672	0.00900185
domcke_Purkinje_neuron	0.00845252	0.0131964	0.020038	0.00520394	0.0117027	0.0225491	0.0202591	0.011635	0.00597994	0.00999364	0.0178907	0.0182894	0.0216621	0.004727	0.00607656	0.0125981	0.0194816	0.00534444	0.0182637	0.00482447	0.00736431	0.00180573	0.0230254	0.0113004	0.00472095	0.00370631	0.0113988	0.0105645	0.00549432	0.0083822	0.00278766	0.00252828	0.00153264	0.00162861	0.0871173	0.0736394	0.116575	0.105036	0.12285	0.136774	0.0474516	1	0.0384749	0.0631187	0.00715912	0.00938792	0.00929803	0.22843	0.00560419
domcke_Retina_pigment_cell	0.0222664	0.0185853	0.02038	0.00873095	0.0171168	0.0241255	0.0230114	0.0122193	0.016599	0.023639	0.0198562	0.0240372	0.0257567	0.00888683	0.00969006	0.0186741	0.0207946	0.0166531	0.0139325	0.0112366	0.0103854	0.00840051	0.0198125	0.0132321	0.0102974	0.00520323	0.0136378	0.0164479	0.0207747	0.0162185	0.00583309	0.00568868	0.00667103	0.00541892	0.112526	0.0185831	0.13751	0.0696477	0.0347016	0.0396457	0.162582	0.0384749	1	0.208452	0.0189105	0.022508	0.0245576	0.0405663	0.0121241
domcke_Retinal_progenitor_and_Muller_glia_lineage	0.0243453	0.0214563	0.0219622	0.00942668	0.0235276	0.0239715	0.0240389	0.0139378	0.0156766	0.0248961	0.0210381	0.0265822	0.026901	0.00772046	0.0100893	0.0249357	0.0223099	0.0152077	0.0182595	0.0109897	0.0122869	0.00689932	0.0210623	0.0139394	0.0130708	0.00642376	0.0176842	0.0160786	0.0126583	0.0306968	0.00507698	0.00762275	0.00691237	0.00495799	0.134251	0.0196837	0.249612	0.0890777	0.0712947	0.0469962	0.121083	0.0631187	0.208452	1	0.00685013	0.00297992	0.00325964	0.0433403	0.0153269
domcke_Skeletal_muscle_cell	0.0210914	0.0135453	0.0113703	0.0115095	0.0116403	0.0283592	0.0256159	0.00768256	0.0220676	0.0222161	0.0127515	0.02668	0.0280159	0.0110218	0.0135229	0.0150556	0.0233649	0.022445	0.00720655	0.0103459	0.00500257	0.00964468	0.0206865	0.00831189	0.0128326	0.00703949	0.0101778	0.0125842	0.0100349	0.013111	0.0340778	0.00780875	0.0125927	0.00948404	0.0194899	0.0120587	0.0166106	0.035707	0.00780605	0.00951651	0.0258806	0.00715912	0.0189105	0.00685013	1	0.055459	0.0236195	0.00417021	0.00948653
domcke_Smooth_muscle_cell	0.0226843	0.013176	0.00921451	0.0158441	0.0107832	0.0261815	0.0226166	0.0056792	0.0347731	0.0228349	0.0112708	0.0229925	0.0264703	0.0166176	0.0164988	0.0149079	0.0229953	0.0348718	0.00774164	0.0109335	0.00697622	0.0102041	0.01954	0.00718158	0.0159809	0.00850114	0.0071679	0.00913326	0.012497	0.0113984	0.0121677	0.0113038	0.0266134	0.0203384	0.0194983	0.0106152	0.0145023	0.00764524	0.0030937	0.0124761	0.0110049	0.00938792	0.022508	0.00297992	0.055459	1	0.333629	0.00520026	0.00891163
domcke_Stromal_cell_lineage	0.0175076	0.0116819	0.0075781	0.0101376	0.00951162	0.0178253	0.0149481	0.00495187	0.020357	0.0183062	0.00993836	0.0169588	0.0179953	0.00887226	0.0111482	0.0124048	0.0165219	0.0212759	0.00630103	0.00859163	0.00432567	0.00730231	0.013466	0.00561241	0.00931382	0.00539688	0.00409986	0.00622863	0.0111685	0.00948575	0.00756964	0.00877085	0.0293792	0.0126089	0.0289239	0.0211627	0.00602264	0.00999376	0.00993938	0.0109628	0.00645341	0.00929803	0.0245576	0.00325964	0.0236195	0.333629	1	0.0100845	0.00740098
domcke_Cranial_nerve_from_cerebrum	0.0101167	0.0166877	0.0199211	0.00484409	0.0111409	0.022314	0.0232822	0.0121412	0.00512944	0.0105243	0.0199622	0.0209409	0.0224365	0.00406521	0.00455043	0.012051	0.018781	0.00444685	0.0191931	0.00721676	0.00927112	0.0015114	0.0265841	0.0123278	0.00740993	0.0048958	0.0142387	0.00904125	0.00637803	0.0073054	0.00443793	0.00159687	0.00116991	0.00291743	0.117423	0.14907	0.0998782	0.107838	0.201688	0.207898	0.0395672	0.22843	0.0405663	0.0433403	0.00417021	0.00520026	0.0100845	1	0.00766527
AST.FB_Lcluster	0.432359	0.180819	0.156203	0.171129	0.283527	0.197622	0.215898	0.125895	0.235792	0.456104	0.214851	0.213993	0.242676	0.144999	0.182088	0.31061	0.211294	0.256805	0.197506	0.356741	0.152148	0.143202	0.230416	0.175693	0.229649	0.159479	0.204673	0.194277	0.26537	0.289463	0.120819	0.116598	0.148421	0.17814	0.040432	0.00726994	0.00821425	0.0106466	0.00950187	0.0117639	0.00900185	0.00560419	0.0121241	0.0153269	0.00948653	0.00891163	0.00740098	0.00766527	1
AST.PP_Lcluster	0.537656	0.261671	0.227531	0.267237	0.347485	0.331951	0.344849	0.18498	0.343907	0.5991	0.294976	0.33541	0.382983	0.228417	0.28244	0.412923	0.350184	0.367894	0.260186	0.363882	0.185894	0.205847	0.338921	0.202588	0.281492	0.20151	0.247386	0.279334	0.297454	0.392244	0.159582	0.156811	0.232512	0.225402	0.0463719	0.0121022	0.0121068	0.0168075	0.0100869	0.0158434	0.0150881	0.00908033	0.0188133	0.0204129	0.0152327	0.0147093	0.0131733	0.00947126	0.710466
Endothelial_Lcluster	0.391717	0.233966	0.180086	0.366695	0.246286	0.34114	0.324384	0.161885	0.680947	0.41254	0.216666	0.321485	0.367375	0.277621	0.379867	0.314682	0.330998	0.696551	0.156074	0.210117	0.108616	0.328423	0.28376	0.148392	0.270428	0.207322	0.152683	0.225982	0.259841	0.31878	0.219682	0.198795	0.322491	0.435569	0.0185214	0.00427682	0.00554467	0.00880169	0.00253083	0.00619992	0.00847665	0.00400465	0.0110107	0.0104793	0.0177122	0.0325378	0.0204668	0.0025647	0.236911
IN.PV_Lcluster	0.435612	0.376655	0.373633	0.339202	0.324703	0.791497	0.778645	0.235489	0.523867	0.497583	0.350259	0.746881	0.797095	0.305192	0.380397	0.406357	0.692357	0.504186	0.310011	0.229851	0.204141	0.266776	0.606023	0.291686	0.308925	0.212797	0.280165	0.330608	0.257224	0.342102	0.219502	0.191729	0.218464	0.228072	0.0463656	0.0221046	0.0211586	0.0287434	0.0196897	0.0251025	0.0223391	0.0196267	0.0240105	0.0244829	0.0283738	0.0253417	0.0179897	0.0211639	0.195425
IN.SST_Lcluster	0.368452	0.369104	0.385062	0.27365	0.297336	0.640612	0.67473	0.249325	0.390264	0.401457	0.341124	0.648881	0.637971	0.247145	0.305965	0.371583	0.628952	0.372853	0.37964	0.21919	0.221943	0.221065	0.619876	0.337173	0.306224	0.183857	0.314465	0.316768	0.240895	0.299216	0.188605	0.177717	0.204145	0.197927	0.0443631	0.0242302	0.0222401	0.029	0.023606	0.0272592	0.0200573	0.0226795	0.0211557	0.0241943	0.0218966	0.0205561	0.0155823	0.02405	0.1611
IN.SV2C_Lcluster	0.410905	0.400547	0.401795	0.332666	0.338937	0.741689	0.751496	0.248571	0.489806	0.485205	0.347792	0.734297	0.756442	0.290314	0.363952	0.419686	0.685301	0.474732	0.35156	0.223239	0.215957	0.260686	0.618134	0.310609	0.298491	0.216625	0.298735	0.33057	0.251984	0.344855	0.218672	0.169979	0.207673	0.23635	0.0477351	0.0223534	0.0230771	0.0289457	0.0206456	0.0253929	0.0229416	0.0211052	0.0249121	0.0255679	0.0257199	0.0231587	0.0164052	0.0229372	0.214448
IN.VIP_Lcluster	0.390414	0.404459	0.411694	0.290005	0.314331	0.671404	0.700176	0.272386	0.412744	0.466046	0.356522	0.687018	0.680985	0.255775	0.322788	0.399222	0.657377	0.40126	0.362242	0.221873	0.231779	0.23817	0.60892	0.343488	0.32026	0.194956	0.301023	0.337711	0.264223	0.334883	0.209498	0.17525	0.205511	0.190835	0.0456953	0.0233864	0.0232983	0.0281434	0.021475	0.0262386	0.0233001	0.02071	0.0231002	0.025563	0.0236703	0.0196707	0.0144246	0.0240487	0.188786
L2.3_Lcluster	0.287267	0.264117	0.212696	0.232621	0.188183	0.411783	0.39515	0.17507	0.324188	0.308661	0.231385	0.395879	0.417554	0.212184	0.253916	0.234644	0.373533	0.317159	0.189445	0.141837	0.141915	0.206794	0.32373	0.150104	0.173016	0.148138	0.154448	0.228536	0.157995	0.217521	0.188439	0.131737	0.175307	0.1737	0.024991	0.0110623	0.01249	0.0168473	0.00996238	0.0134673	0.0139342	0.0093157	0.0119879	0.0144349	0.0176489	0.012948	0.00905277	0.00976214	0.141243
L4_Lcluster	0.433428	0.423672	0.38738	0.33775	0.316394	0.8058	0.795366	0.258783	0.522454	0.481962	0.397018	0.740856	0.82695	0.299712	0.371611	0.381087	0.680049	0.500512	0.331419	0.207961	0.215866	0.27478	0.632774	0.287373	0.301177	0.208188	0.287982	0.336729	0.240268	0.320291	0.220032	0.167727	0.213772	0.228213	0.0491807	0.0266705	0.0238366	0.031628	0.0220895	0.0283315	0.0235897	0.0221329	0.0252396	0.0258033	0.0295345	0.0264899	0.0181565	0.024784	0.188389
L5.6.CC_Lcluster	0.292567	0.264584	0.216483	0.233729	0.208597	0.427292	0.406405	0.162365	0.333964	0.319739	0.226141	0.407574	0.436397	0.215329	0.256067	0.250552	0.384617	0.327608	0.193606	0.136276	0.137025	0.205717	0.336032	0.158615	0.190073	0.15841	0.154194	0.229964	0.150697	0.219331	0.189078	0.118819	0.175695	0.165622	0.0245242	0.0108983	0.0123141	0.0161567	0.00969774	0.0135305	0.0135444	0.00949551	0.0129254	0.0155498	0.017554	0.0131278	0.0101635	0.00952601	0.150493
L5.6_Lcluster	0.450936	0.416575	0.389142	0.350557	0.330846	0.818017	0.797999	0.251322	0.535095	0.500541	0.404703	0.743281	0.831367	0.309094	0.381543	0.397386	0.678593	0.517444	0.309357	0.214174	0.24052	0.280525	0.620494	0.28046	0.302475	0.218018	0.279986	0.349159	0.252874	0.322357	0.219816	0.179166	0.219169	0.232655	0.0500953	0.0264302	0.0227674	0.0309884	0.0219846	0.0277356	0.0245149	0.0214441	0.0275832	0.0251588	0.0308932	0.0269615	0.0188623	0.0244677	0.204788
Microglia_Lcluster	0.223987	0.17126	0.113389	0.67933	0.210363	0.223365	0.208393	0.112959	0.302142	0.252143	0.178263	0.211463	0.223479	0.265827	0.665101	0.245224	0.237191	0.311241	0.139749	0.156123	0.147082	0.154195	0.203295	0.159141	0.198755	0.636472	0.145745	0.162555	0.131625	0.201661	0.116359	0.108514	0.140709	0.229908	0.0122837	0.00721972	0.00460557	0.00749418	0.00251394	0.00614537	0.00460874	0.00472457	0.00488615	0.00672208	0.00779509	0.0133803	0.00851186	0.00491844	0.1464
Neu.NRGN.II_Lcluster	0.145309	0.198403	0.208454	0.123207	0.0984523	0.209749	0.229299	0.100755	0.194875	0.142844	0.15958	0.216978	0.232541	0.125032	0.122525	0.109655	0.182554	0.184012	0.0703451	0.0717897	0.0585876	0.197654	0.293424	0.0629521	0.0980842	0.0739006	0.0754652	0.12261	0.104722	0.0912501	0.140385	0.0622537	0.103981	0.082431	0.0202239	0.0138867	0.0088864	0.0190707	0.0101025	0.0127469	0.00794429	0.0121989	0.00890317	0.00769271	0.00722376	0.00606221	0.00319512	0.0156684	0.103462
Neu.NRGN.I_Lcluster	0.276285	0.288912	0.264056	0.202782	0.188936	0.457001	0.453685	0.163699	0.365157	0.270662	0.284467	0.402905	0.471459	0.198861	0.205349	0.211864	0.376269	0.342736	0.129749	0.148223	0.118902	0.281561	0.445349	0.17139	0.165017	0.112041	0.1432	0.188208	0.136401	0.176925	0.22935	0.119995	0.186411	0.137844	0.0293877	0.0180957	0.0150248	0.0245452	0.0143957	0.0166332	0.0148419	0.0162844	0.0139462	0.0158454	0.0184248	0.0131184	0.00744538	0.0186085	0.14485
Neu.mat_Lcluster	0.13721	0.246563	0.274186	0.0754329	0.168096	0.214958	0.218346	0.212463	0.106315	0.12919	0.243016	0.217457	0.214088	0.0838905	0.0829535	0.167421	0.204764	0.102538	0.331079	0.139114	0.234715	0.0792374	0.309686	0.185831	0.156235	0.0734691	0.258288	0.172111	0.141048	0.123496	0.0938066	0.0787577	0.0775501	0.10579	0.02319	0.0238593	0.0100414	0.0220088	0.0171626	0.0222838	0.0104754	0.0162059	0.00875468	0.013724	0.00625433	0.00541355	0.00523253	0.01809	0.06928
OPC_Lcluster	0.402274	0.274706	0.264787	0.223868	0.670187	0.301313	0.302657	0.228418	0.258463	0.465777	0.258823	0.320043	0.324777	0.165006	0.242837	0.69551	0.331782	0.283783	0.295016	0.289284	0.246795	0.139838	0.347432	0.263489	0.230768	0.203233	0.255427	0.291184	0.246463	0.357202	0.127253	0.179837	0.187402	0.194228	0.0423552	0.016814	0.0158173	0.0198042	0.0150087	0.0171153	0.0147587	0.0120623	0.0140044	0.0190639	0.0115207	0.011511	0.010113	0.0126167	0.333941
Oligodendrocytes_Lcluster	0.34405	0.285156	0.244386	0.281077	0.40197	0.345042	0.345629	0.213276	0.314383	0.367663	0.277552	0.331321	0.364484	0.198544	0.300225	0.411648	0.326879	0.31199	0.222276	0.230425	0.196365	0.170201	0.343672	0.233931	0.24519	0.211626	0.221331	0.267704	0.239854	0.28362	0.17603	0.184447	0.152477	0.208234	0.0256295	0.00947982	0.00886633	0.0135758	0.0087993	0.010874	0.0118622	0.00653778	0.0120267	0.0141436	0.0124621	0.0109308	0.0082561	0.00717217	0.226689
corces_astrocytes	0.0138548	0.00814152	0.00738173	0.0108594	0.00702396	0.0172468	0.0167126	0.00467465	0.0154024	0.0150548	0.00799359	0.0156201	0.017621	0.00747777	0.0107569	0.00875735	0.0129877	0.015037	0.00500608	0.00667044	0.00429312	0.00931363	0.0118345	0.00417082	0.00527165	0.00666388	0.00306456	0.00843723	0.00614155	0.00834289	0.00605281	0.00617419	0.00767855	0.00645763	0.00980522	0.000880891	0.00279036	0.00222181	0.000702497	0.00184314	0.00223009	0.00157872	0.00471415	0.00270181	0.00387145	0.00593621	0.00339121	0.000606847	0.0101404
corces_excitatoryneurons	0.00863501	0.00854643	0.00679764	0.0084157	0.00490415	0.0164792	0.0153309	0.00356596	0.0119161	0.00917116	0.00852369	0.0134811	0.0157964	0.0054671	0.00872662	0.00633627	0.0123145	0.0112384	0.00391578	0.00395883	0.00333612	0.00695126	0.0117951	0.0040059	0.00378243	0.00536497	0.00184522	0.00650967	0.00390685	0.00494094	0.00541752	0.00372435	0.00553394	0.00401738	0.00336529	0.00413209	0.0027071	0.00373878	0.00278276	0.00450198	0.00315139	0.00236851	0.00301072	0.00087566	0.0041795	0.00429375	0.00324767	0.00344388	0.00550226
corces_inhibitoryneurons	0.00853994	0.00824971	0.00749861	0.0080239	0.00506228	0.016351	0.015046	0.00390883	0.0113287	0.00907412	0.00785268	0.0144103	0.0155379	0.00575711	0.00830958	0.00638749	0.0128375	0.0108432	0.00413603	0.00328973	0.00482428	0.0061687	0.0110818	0.00429497	0.00405523	0.00495098	0.00198971	0.00689685	0.00352941	0.00547895	0.00437882	0.00365885	0.00407266	0.00474962	0.00337959	0.000513308	0.00256867	0.00293021	0.00289331	0.00232291	0.00257933	0.00375022	0.00191689	0.000696707	0.0022324	0.00318944	0.00236311	0.00350285	0.0045944
corces_microglia	0.0086103	0.00530033	0.00441592	0.0123914	0.00404739	0.0128552	0.0109915	0.00201776	0.0125873	0.0100846	0.00431791	0.0108462	0.0125481	0.00774812	0.0121654	0.00632125	0.00971361	0.0125309	0.000637494	0.00467327	0.00229096	0.00770491	0.00664045	0.000961688	0.00377476	0.00801222	3.50024e-05	0.00568716	0.00391949	0.00543214	0.00539794	0.00476002	0.00504093	0.00492251	0.00111024	-0.000424002	-0.0012279	-0.000555799	-0.00014188	9.7955e-05	0.00083731	0.000239658	0.000901358	-0.001179	0.00204672	0.00276646	0.00239133	-0.000333337	0.00488906
corces_neuroncell_BDNFneg_ExcitatoryNeurons	0.069893	0.0635344	0.0592796	0.0555948	0.0522833	0.107179	0.102482	0.0383837	0.0808274	0.0723675	0.0607156	0.0997006	0.107518	0.0505162	0.0592115	0.0601189	0.0915472	0.0784228	0.0449806	0.0329308	0.0328119	0.0568412	0.0898155	0.0393549	0.045656	0.0317496	0.0378398	0.0518349	0.037743	0.0469669	0.0469366	0.0299225	0.0442917	0.0352846	0.0460661	0.0963253	0.0404423	0.0585477	0.0439379	0.0742816	0.0191966	0.0566223	0.0227166	0.0145961	0.026669	0.0359075	0.0352874	0.0685357	0.035835
corces_neuroncell_BDNFpos_ExcitatoryNeurons	0.0704145	0.0645329	0.0584986	0.0561382	0.0521242	0.107297	0.102422	0.0381554	0.0812738	0.0732413	0.0603447	0.100159	0.107664	0.0515063	0.0596728	0.0607269	0.0920832	0.079063	0.0463508	0.0325385	0.0329075	0.0574912	0.0897436	0.0402624	0.0448067	0.0333156	0.038506	0.0520463	0.0382822	0.0476647	0.0476356	0.0301813	0.0441482	0.0367028	0.0436345	0.0824495	0.0384175	0.0519105	0.0409015	0.0659738	0.0183001	0.0519516	0.0214886	0.0143636	0.0244406	0.0336717	0.0331654	0.0656501	0.0361011
corces_neuroncell_DopaminergicNeurons	0.0489389	0.0434592	0.0407658	0.0427424	0.03471	0.0695315	0.0686976	0.0262142	0.058197	0.0513716	0.0373356	0.0679936	0.0683179	0.042717	0.0461882	0.0419238	0.0637536	0.0567877	0.0293759	0.0234181	0.021961	0.0480503	0.0595075	0.0281862	0.0326834	0.0251198	0.0233711	0.0375478	0.0282965	0.036803	0.0409959	0.0228585	0.0337087	0.0254417	0.017576	0.00802448	0.0247308	0.0179027	0.0187859	0.0291108	0.0092271	0.0367853	0.0105806	0.00663505	0.00260911	0.00425555	0.00168105	0.0542056	0.026815
corces_neuroncell_ExcitatoryNeurons	0.0601699	0.0550853	0.0525923	0.049466	0.0442231	0.0913701	0.0882914	0.0337358	0.0707804	0.0633182	0.0518328	0.0856331	0.0903711	0.0478633	0.0531002	0.0522951	0.0793203	0.0686564	0.0374319	0.0293101	0.0292504	0.0527181	0.0768697	0.0344244	0.0392126	0.0278406	0.0305665	0.0453508	0.0341005	0.042882	0.0455489	0.0265301	0.0390931	0.0313894	0.0373322	0.0853336	0.0303524	0.0452356	0.0431952	0.0662505	0.0114333	0.0535172	0.0163706	0.00981651	0.0142153	0.0235528	0.0257898	0.0732559	0.0299585
corces_neuroncell_LAMP5_Interneurons	0.0505579	0.044363	0.0421336	0.0416583	0.0383778	0.0719802	0.0704964	0.0273019	0.0609441	0.0531541	0.0410556	0.0689694	0.0705855	0.0419076	0.0449135	0.0452886	0.0653453	0.0594734	0.0302845	0.024628	0.0238315	0.0479825	0.0610987	0.0292688	0.0334427	0.0233092	0.0232364	0.0402152	0.0287306	0.0361298	0.043236	0.0227676	0.0336619	0.0270003	0.0339118	0.0228686	0.0187647	0.0226773	0.0427212	0.0259157	0.00466974	0.0309388	0.00965939	0.0121915	0.00454456	0.00707091	0.00974283	0.0403816	0.0281049
corces_neuroncell_Parvalbumin_Interneurons	0.0573377	0.0525197	0.0499615	0.0489753	0.0435403	0.0875844	0.0838626	0.0329217	0.0690279	0.0605603	0.0484527	0.0834656	0.0860286	0.0467249	0.0527082	0.0516576	0.0778701	0.0667614	0.0384951	0.0283487	0.0285046	0.0526702	0.0746211	0.0346631	0.0388486	0.0295687	0.0316162	0.0479537	0.0322322	0.0423783	0.0460052	0.0260332	0.0377145	0.0306839	0.0247606	0.0241325	0.0338818	0.026879	0.0392605	0.0328441	0.0141821	0.0416484	0.0169911	0.0141901	0.0244515	0.0242185	0.0219033	0.0489623	0.0294624
corces_neuroncell_Somatostatin_Interneurons	0.0524842	0.0490389	0.0468454	0.0440875	0.0407228	0.0804095	0.0776827	0.0289721	0.0633726	0.0557541	0.0439777	0.0774272	0.0782974	0.0424396	0.0474947	0.0485439	0.0722867	0.061623	0.035458	0.0263447	0.0271165	0.0498527	0.0692059	0.0318181	0.0361386	0.025824	0.029577	0.0436779	0.0297597	0.0393773	0.0434311	0.0244089	0.034512	0.0270722	0.0259108	0.0276991	0.0277349	0.0231645	0.0516493	0.0356519	0.00764499	0.0408983	0.00986446	0.00839267	0.00936893	0.0125915	0.0150051	0.0607694	0.0271229
corces_neuroncell_Striatal_Interneurons	0.0582112	0.0513119	0.0466849	0.0462064	0.0411895	0.0839186	0.0810992	0.0301256	0.068285	0.0615497	0.0451063	0.0807724	0.0819813	0.045286	0.0503045	0.0498146	0.0751983	0.0666444	0.0327494	0.0261945	0.0263342	0.0527503	0.0687865	0.031598	0.0371662	0.0279763	0.0269988	0.0454753	0.0318385	0.0425378	0.0462757	0.024281	0.0373242	0.0293299	0.0365672	0.0176564	0.0335087	0.0442475	0.0400922	0.0278232	0.0144604	0.0307795	0.0177156	0.0177103	0.0210474	0.00877601	0.010556	0.0475033	0.0311418
corces_neuroncell_Striatonigral_MediumSpinyNeurons	0.0559146	0.0517744	0.0476839	0.0460333	0.0412972	0.091478	0.0875889	0.031392	0.06649	0.0581613	0.0464544	0.0871064	0.0910137	0.0448194	0.0495135	0.0489457	0.0783564	0.0642407	0.0383037	0.0248849	0.0262746	0.047535	0.0746292	0.0334012	0.0371105	0.0272151	0.0307738	0.0434263	0.0304106	0.0387967	0.039676	0.0233278	0.0322075	0.0304059	0.0274121	0.0255625	0.0370626	0.0282536	0.0502262	0.0426451	0.0151102	0.0609488	0.0213113	0.0177107	0.0126029	0.0167659	0.0121538	0.0676906	0.0290311
corces_neuroncell_Striatopallidal_MediumSpinyNeurons	0.0426208	0.0380379	0.0360895	0.0372538	0.0320392	0.0608649	0.0594522	0.0230701	0.0512791	0.044002	0.0328103	0.059028	0.0601415	0.0355347	0.0403461	0.0376666	0.0557833	0.0499344	0.0259934	0.0186856	0.0207185	0.0414284	0.0515318	0.0245371	0.0282354	0.0210663	0.0215091	0.0342963	0.0239652	0.0317999	0.0364015	0.0190751	0.0274945	0.0227281	0.0117116	0.00928805	0.0215746	0.0126858	0.0317703	0.0189443	0.00527627	0.0344925	0.010129	0.00998592	0.00527694	0.00518673	0.00167135	0.0359842	0.0232361
corces_neuroncell_VIPIP_Interneurons	0.0589048	0.0522425	0.0483602	0.0477571	0.0436075	0.0834144	0.0806236	0.0314555	0.0686031	0.0620794	0.0471013	0.0799973	0.0816285	0.0459829	0.0510271	0.0511412	0.0743914	0.0668991	0.0357059	0.0271164	0.029218	0.0552698	0.0693669	0.0339627	0.039367	0.0272341	0.0276945	0.0470197	0.0314955	0.0427365	0.0466559	0.0247963	0.0387522	0.0289675	0.0425716	0.0227548	0.0275644	0.0396381	0.0419086	0.0297438	0.0106371	0.0306619	0.0153423	0.0208453	0.0205578	0.00935525	0.0114552	0.0414856	0.0316329
corces_nigralneurons	0.00559809	0.00454508	0.00268697	0.00565705	0.00367962	0.00935332	0.00875296	0.000807328	0.00788767	0.00579534	0.00328222	0.0078407	0.00924595	0.00488867	0.00587299	0.00415457	0.00684568	0.00753917	0.000906644	0.00237893	0.00201163	0.0058803	0.00540388	0.00151269	0.00145761	0.00261599	0.000357105	0.00341833	0.00252851	0.00317247	0.00409337	0.00224912	0.00344567	0.0032612	0.00118372	-8.69916e-05	0.000183339	0.000637416	0.000315608	0.000201976	0.000669047	0.000484391	7.64894e-05	-0.00114021	0.0018993	0.00216479	0.0004623	0.000622135	0.0043384
corces_oligodendrocytes	0.0142202	0.00950047	0.00796599	0.0115968	0.00989774	0.0197635	0.0179803	0.00480914	0.016302	0.0146096	0.00971266	0.016996	0.0189675	0.00925305	0.0116113	0.0118781	0.0154442	0.0160896	0.00499785	0.00731889	0.00645525	0.00943707	0.0138712	0.00382825	0.00648658	0.00815101	0.0032573	0.0110832	0.00568494	0.00979408	0.0066796	0.00574992	0.00607697	0.00667217	0.00528608	-0.000158363	0.00335986	0.00256089	0.00112989	0.000843744	0.00210215	0.00197166	0.00274022	0.00232537	0.00387883	0.00383405	0.00301434	0.0012368	0.00906763
corces_opcs	0.0114383	0.00785712	0.00790982	0.0109496	0.00825181	0.0163061	0.0151609	0.00392403	0.0141758	0.0133618	0.00778294	0.0142329	0.0157877	0.00784347	0.0107964	0.010654	0.0125053	0.0139631	0.00411418	0.00587301	0.00337518	0.0087313	0.0108814	0.00404361	0.00417574	0.00718405	0.00227637	0.00856305	0.00516411	0.00802424	0.00659184	0.00530157	0.00681523	0.00503774	0.00681216	0.00011791	0.00318255	0.00329933	0.00192767	0.000743874	0.00209406	0.00219927	0.0033508	0.00216715	0.00337134	0.00425218	0.00275097	8.79631e-05	0.0081196
[truncated: 34 more columns]

## Sheet: Supplementary Data 10
Non-brain, control traits
Trait	Cell type	Prop. SNPs	Prop.h2	Prop.h2 SE	Enrichment	Enrichment SE	Enrichment p	Tau	Tau SE	Tau*	Tau* SE	Tau* p	Tau* q	FDR<5%	Bonferroni	FDR cutoff-p
Breast cancer	Granule neurons	0.0026	-0.0339168	0.00930453	-13.0449	3.57867	6.1e-05	-3.56e-07	7.09e-08	-0.846324	0.168587	5.16e-07	4.33e-05	0	0	0.00253255
Bone mineral density	Ganglion cells	0.0033002	-0.0295821	0.00874086	-8.96375	2.64859	0.00019075	-7.2e-07	1.48e-07	-0.739868	0.151744	1.08e-06	4.54e-05	0	0	0.00253255
Breast cancer	Limbic system neurons	0.00236313	-0.0304283	0.00819144	-12.8763	3.46635	0.00023227	-3.47e-07	8.49e-08	-0.788436	0.193198	4.48e-05	0.0011088	0	0	0.00253255
Bone mineral density	Excitatory neurons	0.00270484	-0.0205631	0.00714807	-7.60232	2.64269	0.00087829	-5.78e-07	1.43e-07	-0.542485	0.134479	5.48e-05	0.0011088	0	0	0.00253255
Bone mineral density	Retina pigment cells	0.00303196	-0.0195403	0.00786328	-6.44479	2.59346	0.00518682	-5.99e-07	1.5e-07	-0.587225	0.147161	6.6e-05	0.0011088	0	0	0.00253255
Bone mineral density	Purkinje neurons	0.00238007	-0.0217533	0.00839254	-9.13976	3.52617	0.00291344	-7.01e-07	1.88e-07	-0.616242	0.165345	0.00019377	0.00271278	0	0	0.00253255
Breast cancer	Ganglion cells	0.0033002	-0.0374007	0.0119955	-11.3329	3.63478	0.0011436	-3.2e-07	8.78e-08	-0.849885	0.233133	0.00026687	0.00320245	0	0	0.00253255
Bone mineral density	Cranial nerves (cerebrum)	0.00206336	-0.02274	0.00959702	-11.0209	4.65117	0.00681709	-8.23e-07	2.41e-07	-0.678759	0.199157	0.000654	0.006867	0	0	0.00253255
Bone mineral density	Photoreceptor cells	0.00260889	-0.014277	0.00704896	-5.47244	2.7019	0.0176205	-5.11e-07	1.55e-07	-0.466113	0.141515	0.00098864	0.00922728	0	0	0.00253255
Type 2 diabetes	Stromal cells	0.00326145	-0.0362574	0.0142728	-11.117	4.37623	0.00642455	-9.75e-08	3.19e-08	-0.844519	0.276722	0.00227417	0.019103	0	0	0.00253255
Breast cancer	Inhibitory neurons	0.00198384	-0.0218341	0.00861635	-11.0059	4.34326	0.00787211	-3.05e-07	1.01e-07	-0.635874	0.210594	0.00253255	0.0193395	0	0	0.00253255
Coronary artery disease	Skeletal muscle	0.00270904	-0.0486762	0.0228564	-17.9681	8.4371	0.0198625	-5.88e-07	2.27e-07	-1.21338	0.46787	0.00950277	0.0665194	0	0	0.00253255
Bone mineral density	Limbic system neurons	0.00236313	-0.0170825	0.011145	-7.22875	4.71622	0.0666065	-6.12e-07	2.44e-07	-0.53755	0.214627	0.01226	0.0787587	0	0	0.00253255
Type 2 diabetes	Smooth muscle	0.00312859	-0.0298632	0.0151713	-9.54528	4.84925	0.0314512	-8.54e-08	3.45e-08	-0.720451	0.291146	0.013341	0.0787587	0	0	0.00253255
Breast cancer	Purkinje neurons	0.00238007	-0.0212897	0.0106355	-8.94499	4.46855	0.0325289	-2.56e-07	1.04e-07	-0.580713	0.236483	0.014064	0.0787587	0	0	0.00253255
Bone mineral density	Granule neurons	0.0026	-0.0165783	0.0106655	-6.37629	4.10213	0.0699334	-5.74e-07	2.36e-07	-0.527226	0.216955	0.0150938	0.0792426	0	0	0.00253255
Bone mineral density	Stromal cells	0.00326145	0.0402992	0.0105568	12.3562	3.23683	0.00058469	4.36e-07	1.85e-07	0.446022	0.189224	0.0184181	0.091007	0	0	0.00253255
Type 2 diabetes	Purkinje neurons	0.00238007	-0.018313	0.00945773	-7.69428	3.97371	0.0292151	-6.32e-08	2.7e-08	-0.470147	0.201282	0.0195036	0.0910167	0	0	0.00253255
Breast cancer	Excitatory neurons	0.00270484	-0.0272456	0.0143083	-10.0729	5.2899	0.0358844	-2.7e-07	1.17e-07	-0.654811	0.284111	0.0211794	0.0936352	0	0	0.00253255
Bone mineral density	Retinal progenitor and muller glia	0.00308799	-0.0072748	0.0093824	-2.35583	3.03835	0.265171	-3.67e-07	1.69e-07	-0.365184	0.16852	0.0302339	0.126982	0	0	0.00253255
Bone mineral density	Smooth muscle	0.00312859	0.0372524	0.0128512	11.9071	4.10767	0.00675116	4.21e-07	2.23e-07	0.417565	0.220715	0.0585084	0.234034	0	0	0.00253255
Bone mineral density	Skeletal muscle	0.00270904	-0.0005695	0.00651677	-0.210222	2.40557	0.612683	-2.46e-07	1.34e-07	-0.227482	0.123768	0.0660661	0.248516	0	0	0.00253255
Breast cancer	Astrocytes	0.00269646	-0.0139916	0.0124077	-5.18888	4.6015	0.18269	-1.96e-07	1.07e-07	-0.475779	0.260743	0.0680461	0.248516	0	0	0.00253255
Coronary artery disease	Astrocytes	0.00269646	-0.0288065	0.0238113	-10.6831	8.83061	0.179164	-4.03e-07	2.26e-07	-0.847174	0.475467	0.0747864	0.261752	0	0	0.00253255
Sunburn	Cranial nerves (cerebrum)	0.00206336	0.0259551	0.0158636	12.5791	7.68826	0.131932	1.34e-07	8.36e-08	0.55986	0.349662	0.109344	0.364939	0	0	0.00253255
Coronary artery disease	Smooth muscle	0.00312859	0.142286	0.0843992	45.4794	26.9768	0.0961977	1.06e-06	6.67e-07	2.30675	1.45533	0.112957	0.364939	0	0	0.00253255
Sunburn	Photoreceptor cells	0.00260889	-0.0207139	0.0137086	-7.93974	5.25457	0.112511	-8.77e-08	5.69e-08	-0.408573	0.265166	0.123361	0.383789	0	0	0.00253255
Rheumatoid Arthritis	Purkinje neurons	0.00238007	0.0352972	0.0213631	14.8303	8.97582	0.120352	4e-07	2.65e-07	0.664433	0.440278	0.131268	0.393803	0	0	0.00253255
Bone mineral density	Inhibitory neurons	0.00198384	-0.0064315	0.0100461	-3.24192	5.06398	0.391036	-3.92e-07	2.7e-07	-0.316243	0.217684	0.14629	0.423738	0	0	0.00253255
Coronary artery disease	Cranial nerves (cerebrum)	0.00206336	-0.0189307	0.017382	-9.1747	8.42414	0.234327	-3.07e-07	2.15e-07	-0.563856	0.395502	0.153963	0.431095	0	0	0.00253255
Breast cancer	Retinal progenitor and muller glia	0.00308799	-0.0117161	0.0152354	-3.79407	4.93375	0.336672	-1.61e-07	1.16e-07	-0.413924	0.297706	0.164414	0.435391	0	0	0.00253255
Breast cancer	Photoreceptor cells	0.00260889	-0.0063448	0.0109761	-2.43201	4.20718	0.413809	-1.27e-07	9.16e-08	-0.298676	0.215554	0.165863	0.435391	0	0	0.00253255
Sunburn	Ganglion cells	0.0033002	0.0181456	0.012308	5.49835	3.72948	0.214693	5.62e-08	4.18e-08	0.292049	0.217095	0.178541	0.454467	0	0	0.00253255
Type 2 diabetes	Inhibitory neurons	0.00198384	-0.0103001	0.0105936	-5.192	5.33994	0.249007	-4.8e-08	3.62e-08	-0.328462	0.248094	0.185521	0.458347	0	0	0.00253255
Sunburn	Purkinje neurons	0.00238007	0.0281103	0.0220027	11.8107	9.24456	0.240857	1.29e-07	1.01e-07	0.570796	0.447621	0.202246	0.475716	0	0	0.00253255
Coronary artery disease	Retinal progenitor and muller glia	0.00308799	-0.0156507	0.0222198	-5.06825	7.19557	0.387302	-2.15e-07	1.7e-07	-0.477618	0.377564	0.205872	0.475716	0	0	0.00253255
Sunburn	Granule neurons	0.0026	0.0508847	0.0382822	19.5711	14.7239	0.203526	2.12e-07	1.69e-07	0.988655	0.787881	0.209542	0.475716	0	0	0.00253255
Rheumatoid Arthritis	Cranial nerves (cerebrum)	0.00206336	0.0310271	0.0225232	15.0372	10.9158	0.195605	3.92e-07	3.2e-07	0.613595	0.502021	0.221613	0.489882	0	0	0.00253255
Breast cancer	Cranial nerves (cerebrum)	0.00206336	-0.0126063	0.0155906	-6.10962	7.55593	0.33766	-1.95e-07	1.64e-07	-0.415847	0.349348	0.233908	0.493968	0	0	0.00253255
Type 2 diabetes	Granule neurons	0.0026	-0.0089955	0.0118002	-3.45982	4.53855	0.329587	-3.72e-08	3.13e-08	-0.289456	0.243853	0.235223	0.493968	0	0	0.00253255
Type 2 diabetes	Cranial nerves (cerebrum)	0.00206336	-0.0065992	0.00915809	-3.19828	4.43844	0.345258	-3.43e-08	3e-08	-0.239558	0.20986	0.253655	0.512731	0	0	0.00253255
Sunburn	Inhibitory neurons	0.00198384	0.0205462	0.0167173	10.3568	8.42671	0.266578	1.06e-07	9.35e-08	0.435713	0.383881	0.256366	0.512731	0	0	0.00253255
Sunburn	Limbic system neurons	0.00236313	0.0173095	0.015185	7.3248	6.4258	0.32405	7.61e-08	7.06e-08	0.340052	0.31553	0.281161	0.549245	0	0	0.00253255
Coronary artery disease	Granule neurons	0.0026	-0.0142708	0.0215257	-5.48877	8.27913	0.433827	-2.24e-07	2.17e-07	-0.457311	0.444241	0.303283	0.573433	0	0	0.00253255
Breast cancer	Skeletal muscle	0.00270904	-0.0035426	0.0150699	-1.30769	5.56283	0.672495	-1.11e-07	1.1e-07	-0.265214	0.263086	0.313411	0.573433	0	0	0.00253255
Sunburn	Stromal cells	0.00326145	-0.0107518	0.0136314	-3.29665	4.17957	0.314976	-4.23e-08	4.26e-08	-0.221283	0.222535	0.320041	0.573433	0	0	0.00253255
Sunburn	Skeletal muscle	0.00270904	0.0184305	0.01868	6.80333	6.89545	0.397728	7.26e-08	7.34e-08	0.342404	0.346242	0.322705	0.573433	0	0	0.00253255
Coronary artery disease	Photoreceptor cells	0.00260889	-0.01449	0.0226912	-5.55407	8.69765	0.445742	-2.18e-07	2.23e-07	-0.443325	0.452924	0.327676	0.573433	0	0	0.00253255
Rheumatoid Arthritis	Photoreceptor cells	0.00260889	0.0212009	0.0195044	8.12639	7.47615	0.334166	2.05e-07	2.2e-07	0.355654	0.382026	0.35187	0.601549	0	0	0.00253255
Rheumatoid Arthritis	Ganglion cells	0.0033002	0.0254778	0.0225332	7.72007	6.82783	0.323411	1.87e-07	2.03e-07	0.363547	0.395564	0.358065	0.601549	0	0	0.00253255
Sunburn	Retinal progenitor and muller glia	0.00308799	-0.0058793	0.00929654	-1.90393	3.01055	0.353975	-2.98e-08	3.43e-08	-0.151503	0.174315	0.384774	0.627142	0	0	0.00253255
Bone mineral density	Astrocytes	0.00269646	0.00382835	0.0098302	1.41977	3.6456	0.908125	-1.76e-07	2.06e-07	-0.165395	0.193646	0.393046	0.627142	0	0	0.00253255
Rheumatoid Arthritis	Retina pigment cells	0.00303196	-0.0121446	0.0212813	-4.00552	7.01899	0.474006	-1.79e-07	2.11e-07	-0.337098	0.396898	0.395697	0.627142	0	0	0.00253255
Coronary artery disease	Limbic system neurons	0.00236313	-0.0087549	0.0204549	-3.70478	8.65585	0.584735	-1.8e-07	2.23e-07	-0.351909	0.435437	0.41899	0.642115	0	0	0.00253255
Coronary artery disease	Purkinje neurons	0.00238007	-0.0098208	0.0203484	-4.12627	8.54949	0.543978	-1.66e-07	2.07e-07	-0.324395	0.40264	0.420433	0.642115	0	0	0.00253255
Sunburn	Retina pigment cells	0.00303196	0.0151541	0.0159976	4.99812	5.27631	0.444629	5.17e-08	6.55e-08	0.256995	0.325855	0.430299	0.642159	0	0	0.00253255
Rheumatoid Arthritis	Astrocytes	0.00269646	-0.0140161	0.0263317	-5.19798	9.76529	0.527295	-2.29e-07	2.94e-07	-0.41389	0.531044	0.435751	0.642159	0	0	0.00253255
Sunburn	Astrocytes	0.00269646	0.0108177	0.0134183	4.01181	4.97628	0.544401	3.83e-08	5.42e-08	0.183544	0.259581	0.479519	0.694476	0	0	0.00253255
Type 2 diabetes	Skeletal muscle	0.00270904	-0.0013223	0.011464	-0.488115	4.23175	0.725103	-2.15e-08	3.11e-08	-0.168956	0.243801	0.488306	0.695215	0	0	0.00253255
Rheumatoid Arthritis	Retinal progenitor and muller glia	0.00308799	0.0201568	0.0233608	6.52748	7.56506	0.466125	1.42e-07	2.29e-07	0.269858	0.436014	0.535969	0.74272	0	0	0.00253255
Rheumatoid Arthritis	Smooth muscle	0.00312859	-0.0065738	0.0266638	-2.1012	8.52262	0.715021	-1.57e-07	2.56e-07	-0.299208	0.487479	0.539356	0.74272	0	0	0.00253255
Rheumatoid Arthritis	Limbic system neurons	0.00236313	0.0188693	0.0249612	7.98489	10.5627	0.507824	1.77e-07	3.12e-07	0.297582	0.522941	0.569319	0.771336	0	0	0.00253255
Coronary artery disease	Retina pigment cells	0.00303196	-0.0016607	0.0288757	-0.547745	9.52379	0.869423	-1.22e-07	2.41e-07	-0.265233	0.525152	0.613517	0.818023	0	0	0.00253255
Coronary artery disease	Ganglion cells	0.0033002	-0.0014404	0.0232591	-0.436472	7.0478	0.837754	-8.43e-08	1.77e-07	-0.19177	0.401548	0.632953	0.83075	0	0	0.00253255
Type 2 diabetes	Excitatory neurons	0.00270484	-0.0016631	0.0108589	-0.614873	4.01463	0.687805	-1.22e-08	2.69e-08	-0.097269	0.213512	0.648702	0.833055	0	0	0.00253255
Type 2 diabetes	Retina pigment cells	0.00303196	0.00019574	0.0163714	0.0645591	5.39961	0.862381	-1.69e-08	3.77e-08	-0.139965	0.312799	0.654543	0.833055	0	0	0.00253255
Type 2 diabetes	Photoreceptor cells	0.00260889	-8.36e-05	0.0115381	-0.032035	4.42262	0.815594	-1.35e-08	3.15e-08	-0.103669	0.242305	0.668765	0.838452	0	0	0.00253255
Sunburn	Smooth muscle	0.00312859	-0.0037208	0.0129429	-1.18929	4.13697	0.58538	-1.53e-08	4.58e-08	-0.0775272	0.232544	0.738842	0.899343	0	0	0.00253255
Type 2 diabetes	Astrocytes	0.00269646	0.00359861	0.0116884	1.33457	4.33473	0.938504	-1.02e-08	3.06e-08	-0.0809088	0.243741	0.73993	0.899343	0	0	0.00253255
Breast cancer	Stromal cells	0.00326145	0.0186041	0.0192518	5.70425	5.90285	0.424538	3.75e-08	1.22e-07	0.0988745	0.322874	0.759427	0.899343	0	0	0.00253255
Coronary artery disease	Excitatory neurons	0.00270484	0.0157892	0.0321589	5.83738	11.8894	0.682175	9.27e-08	3.04e-07	0.193356	0.633387	0.760159	0.899343	0	0	0.00253255
Type 2 diabetes	Ganglion cells	0.0033002	0.0103308	0.0135565	3.13035	4.10777	0.604102	6.94e-09	2.84e-08	0.0600176	0.245754	0.807062	0.928176	0	0	0.00253255
Rheumatoid Arthritis	Granule neurons	0.0026	9.54e-06	0.0233526	0.00367048	8.98176	0.911654	-6.06e-08	2.65e-07	-0.10654	0.466035	0.819172	0.928176	0	0	0.00253255
Breast cancer	Smooth muscle	0.00312859	0.0176772	0.0213613	5.65021	6.82777	0.495458	3.13e-08	1.44e-07	0.0803247	0.369766	0.828028	0.928176	0	0	0.00253255
Rheumatoid Arthritis	Excitatory neurons	0.00270484	-0.0005716	0.0253907	-0.211312	9.38712	0.897151	-5.74e-08	2.75e-07	-0.10315	0.493944	0.834581	0.928176	0	0	0.00253255
Rheumatoid Arthritis	Stromal cells	0.00326145	0.0137824	0.0274504	4.22587	8.41664	0.700677	4.98e-08	2.48e-07	0.0975092	0.48648	0.841138	0.928176	0	0	0.00253255
Type 2 diabetes	Retinal progenitor and muller glia	0.00308799	0.0100888	0.0123908	3.26712	4.01258	0.570999	5.38e-09	2.86e-08	0.0453058	0.240908	0.850828	0.928176	0	0	0.00253255
Type 2 diabetes	Limbic system neurons	0.00236313	0.00573333	0.011117	2.42616	4.70436	0.762317	2.73e-09	3.09e-08	0.0203117	0.229241	0.929397	0.982378	0	0	0.00253255
Sunburn	Excitatory neurons	0.00270484	0.00128388	0.0128698	0.47466	4.75806	0.909394	4.1e-09	4.95e-08	0.0196757	0.237246	0.933904	0.982378	0	0	0.00253255
Rheumatoid Arthritis	Inhibitory neurons	0.00198384	0.00252083	0.0182979	1.27068	9.22345	0.976598	-1.94e-08	2.72e-07	-0.0299536	0.419983	0.943142	0.982378	0	0	0.00253255
Rheumatoid Arthritis	Skeletal muscle	0.00270904	0.00795032	0.0257715	2.93474	9.51314	0.838694	1.84e-08	2.8e-07	0.0326722	0.4966	0.947544	0.982378	0	0	0.00253255
Breast cancer	Retina pigment cells	0.00303196	0.0110191	0.020212	3.63432	6.66632	0.69172	5.4e-09	1.5e-07	0.0136153	0.378494	0.971304	0.982378	0	0	0.00253255
Coronary artery disease	Stromal cells	0.00326145	0.020365	0.0273942	6.24416	8.39941	0.531124	5.19e-09	1.99e-07	0.011815	0.453137	0.979198	0.982378	0	0	0.00253255
Coronary artery disease	Inhibitory neurons	0.00198384	0.00537236	0.0170917	2.70806	8.61543	0.841477	-4.88e-09	2.21e-07	-0.0087554	0.39638	0.982378	0.982378	0	0	0.00253255

[truncated: 18 more sheets: Supplementary Data 11, Supplementary Data 12, Supplementary Data 12B, Supplementary Data 13, Supplementary Data 14, Supplementary Data 15, Supplementary Data 16, Supplementary Data 17, Supplementary Data 18, Supplementary Data 19, Supplementary Data 20, Supplementary Data 21, Supplementary Data 22, Supplementary Data 22B, Supplementary Data 23A, Supplementary Data 23B, Supplementary Data 24, Supplementary Data 25]
