# Supplementary material for: Leveraging single-cell ATAC-seq and RNA-seq to identify disease-critical fetal and adult brain cell types
Source: Nat Commun. 2024 Jan 17;15:563. doi: 10.1038/s41467-024-44742-0 (PMC10794712; doi:10.1038/s41467-024-44742-0)
Supplement: Supplementary file 6 — Source Data [file 41467_2024_44742_MOESM6_ESM.xlsx]

## Sheet: Fig. S1
Figure S1	scATAC-seq			scRNA-seq
	Observed (-log10(P))	Expected (-log10(P))		Observed (-log10(P))	Expected (-log10(P))
	1.73476	1.92428		2.3432	2.2878
	1.23278	1.44716		1.66346	1.81068
	0.961204	1.22531		1.61437	1.58883
	0.947086	1.07918		1.54122	1.4427
	0.881843	0.970037		1.48715	1.33356
	0.748263	0.882887		1.38228	1.24641
	0.69412	0.810336		1.33953	1.17386
	0.67873	0.748188		1.24355	1.11171
	0.654405	0.69383		1.20526	1.05735
	0.59114	0.645526		1.20097	1.00905
	0.551045	0.60206		1.16338	0.965582
	0.491194	0.562551		1.11296	0.926074
	0.453618	0.526339		1.02196	0.889862
	0.446038	0.492916		0.986171	0.856438
	0.36623	0.461881		0.862679	0.825404
	0.319194	0.432918		0.766763	0.79644
	0.27086	0.405765		0.765607	0.769288
	0.244644	0.380211		0.73806	0.743734
	0.119514	0.356078		0.722963	0.7196
	0.119096	0.333215		0.708802	0.696737
	0.0930932	0.311495		0.663514	0.675018
	0.0819548	0.290811		0.632151	0.654333
	0.081014	0.271067		0.609453	0.634589
	0.0751328	0.252181		0.584345	0.615704
	0.0701583	0.234083		0.582903	0.597606
	0.0526368	0.216709		0.569063	0.580232
	0.0426923	0.200003		0.560426	0.563526
	0.0381908	0.183917		0.533964	0.547439
	0.0350627	0.168404		0.523948	0.531927
	0.0317989	0.153427		0.489507	0.51695
	0.0311401	0.138949		0.486072	0.502472
	0.0311259	0.124939		0.453303	0.488461
	0.0296977	0.111366		0.453093	0.474888
	0.0283842	0.0982045		0.427713	0.461727
	0.0275669	0.0854302		0.415332	0.448953
	0.0234008	0.0730209		0.410512	0.436543
	0.0130522	0.0609564		0.403037	0.424479
	0.0126446	0.049218		0.347773	0.41274
	0.00912929	0.0377886		0.328216	0.401311
	0.00508898	0.0266522		0.321207	0.390175
	0.00267441	0.0157943		0.315559	0.379317
	0.00113891	0.00520119		0.299996	0.368724
				0.262796	0.358383
				0.261025	0.348282
				0.258877	0.338412
				0.257664	0.32876
				0.243012	0.319319
				0.241361	0.310078
				0.232761	0.30103
				0.220077	0.292167
				0.208489	0.28348
				0.202604	0.274965
				0.201132	0.266612
				0.196079	0.258418
				0.195361	0.250375
				0.187732	0.242479
				0.185957	0.234723
				0.184562	0.227104
				0.17961	0.219616
				0.176571	0.212255
				0.158157	0.205016
				0.157623	0.197897
				0.151798	0.190892
				0.146981	0.183998
				0.14427	0.177212
				0.138671	0.17053
				0.136289	0.16395
				0.13607	0.157468
				0.116873	0.151081
				0.104565	0.144787
				0.103653	0.138583
				0.0971182	0.132466
				0.0952499	0.126434
				0.0847827	0.120484
				0.081014	0.114615
				0.0772364	0.108825
				0.0760168	0.10311
				0.0628439	0.09747
				0.0580697	0.0919021
				0.0576019	0.0864046
				0.0529562	0.0809759
				0.0526368	0.0756141
				0.0500169	0.0703178
				0.0499795	0.0650853
				0.0426923	0.059915
				0.0405702	0.0548056
				0.0381908	0.0497556
				0.0350627	0.0447637
				0.0311401	0.0398285
				0.0311259	0.0349487
				0.0283842	0.0301232
				0.0275669	0.0253506
				0.0267536	0.02063
				0.0130522	0.0159601
				0.00508898	0.0113399
				0.00267441	0.00676836
				0.00113891	0.00224442

## Sheet: Fig. S2
Figure S2	Raw data used to plot the figure: two excel files ("binarized annotation results for scRNA-seq adult brain" and "binarized annotation results for scRNA-seq fetal brain")
	Figure S2 is plotted by comparing Table S7 (resp. Table S16) with binarized annotation results for scRNA-seq fetal brain excel file (resp. binarized annotation results for scRNA-seq adult brain excel file) after matching the annotation

## Sheet: Fig. S3
Figure S3	Density	Bin 1	Bin 2	Bin 3	Bin 4	Bin 5	Bin 6	Bin 7	Bin 8	Bin 9	Bin 10
	Fetal brain scRNA-seq	0.465659	0.067295	0.0363997	0.0229822	0.0182612	0.0152017	0.0123116	0.0116306	0.00960552	0.340653
	Density	Bin 1	Bin 2	Bin 3	Bin 4	Bin 5	Bin 6	Bin 7	Bin 8	Bin 9	Bin 10
	Adult brain single-cell RNA-seq	0.172971	0.0491031	0.0334238	0.025862	0.0211289	0.0180402	0.0148867	0.0138903	0.0126912	0.638003

## Sheet: Fig. S4
Figure S4	Table S22 provides the source data.
